# Supplementary material for: Epigenome-wide analysis in West Africans identifies DNA methylation markers for circulating adiponectin
Source: eBioMedicine. 2026 Mar 6;126:106192. doi: 10.1016/j.ebiom.2026.106192 (PMC12993010; doi:10.1016/j.ebiom.2026.106192)
Supplement: Supplementary Tables [file mmc2.xlsx]

## Sheet: Description
Description of Supplementary Tables File
This Excel file contains all supplementary tables supporting the epigenome-wide association study (EWAS) of circulating adiponectin levels conducted in the RODAM and AADM cohorts.
For ease of navigation, all supplementary tables (Tables S1–S19) are provided in a single Excel file, with each table presented on a separate worksheet.
Overview of worksheets
Supplementary Table S1
Full list of significant differentially methylated regions (DMRs) identified using the DMRff approach in the combined meta-analysis across the AADM and RODAM cohorts (FDR < 0.05).
Supplementary Tables S2–S5
Gene Ontology (GO) and KEGG pathway enrichment results for the RODAM cohort, based on the top 1,000 and 5,000 CpGs ranked by EWAS p-values (missMethyl analysis).
Supplementary Tables S6–S9
Gene Ontology (GO) and KEGG pathway enrichment results for the AADM cohort, based on the top 1,000 and 5,000 CpGs ranked by EWAS p-values (missMethyl analysis).
Supplementary Tables S10–S13
Gene Ontology and KEGG pathway enrichment results generated using the clusterProfiler package for the AADM and RODAM cohorts.
Supplementary Table S14
Assessment of between-cohort heterogeneity in EWAS meta-analysis results using Cochran’s Q test and the I² statistic.
Supplementary Table S15
Collinearity diagnostics and model stability analyses for covariate-adjusted EWAS models.
Supplementary Tables S16–S19
Regulatory feature and chromatin state enrichment results generated using the eFORGE v2.0 platform, including analyses based on Roadmap Epigenomics and ENCODE datasets.
General notes
All pathway enrichment analyses were performed using the missMethyl and clusterProfiler R packages.
Chromatin state and regulatory feature enrichment analyses were performed using eFORGE v2.0 with permutation-based false discovery rate (FDR) correction.
No individual-level data are included in this file.

## Sheet: Spplementary Table S1
Supplementary Table S1: Full list of significant differentially methylated regions (DMRs) identified using DMRff in the combined meta-analysis across AADM and RODAM cohorts (FDR < 0.05).
chr	start	end	n	beta	SE	FDR	genes
chr1	3567163	3568245	19	-0.0069	2e-04	0.00E+00	TP73, TP73;WDR8, WDR8
chr14	102026230	102027172	13	-0.0074	2e-04	5.14E-275	DIO3;MIR1247, DIO3
chr6	133562087	133562492	18	-0.005	1e-04	2.51E-252	EYA4;EYA4;EYA4
chr2	176994362	176995088	8	-0.0107	3e-04	1.37E-238	HOXD8;HOXD8, HOXD8
chr2	189156425	189157566	14	-0.0057	2e-04	6.88E-238	GULP1, GULP1;GULP1
chr13	78493100	78493590	19	-0.0029	1e-04	4.76E-227	EDNRB;EDNRB;EDNRB
chr18	5543548	5544231	11	-0.0071	2e-04	8.50E-226	EPB41L3, EPB41L3;EPB41L3
chr14	29234981	29236476	19	-0.0042	1e-04	1.16E-210	FOXG1, FOXG1;FOXG1
chr4	46391259	46392526	15	-0.0036	1e-04	1.31E-208	GABRA2;GABRA2, GABRA2;GABRA2;GABRA2
chr10	134599841	134600701	17	-0.006	2e-04	1.64E-207	NKX6-2
chr2	107502146	107503819	14	-0.0057	2e-04	4.15E-207	ST6GAL2;ST6GAL2;ST6GAL2, ST6GAL2;ST6GAL2;ST6GAL2;ST6GAL2;ST6GAL2
chr18	7567426	7568829	9	-0.0039	1e-04	5.47E-207	PTPRM;PTPRM;PTPRM;PTPRM, PTPRM;PTPRM
chr11	2161128	2162341	18	-0.0031	1e-04	2.09E-201	INS-IGF2;IGF2AS;IGF2;IGF2;IGF2AS;IGF2, IGF2AS;INS-IGF2;IGF2;IGF2;IGF2;IGF2AS, IGF2AS;INS-IGF2;IGF2;IGF2AS;IGF2, IGF2AS;INS-IGF2;IGF2;IGF2;IGF2AS, INS-IGF2;IGF2;IGF2AS;IGF2;IGF2AS;IGF2
chr19	37825307	37826008	8	0.0109	4e-04	4.78E-195	HKR1, HKR1;HKR1
chr6	29974717	29975239	16	-0.0039	1e-04	3.03E-193	HLA-J;NCRNA00171
chr8	69242921	69244553	12	-0.0043	1e-04	1.32E-184
chr11	7041549	7041987	13	-0.0017	1e-04	7.23E-179	ZNF214;NLRP14, ZNF214;NLRP14;ZNF214, NLRP14;ZNF214;NLRP14
chr15	27111478	27112305	18	-0.0047	2e-04	3.15E-174	GABRA5;GABRA5;GABRA5, GABRA5;GABRA5
chr12	20521635	20523143	10	-0.0063	2e-04	5.33E-166	PDE3A
chr20	13975853	13977067	12	-0.0064	2e-04	4.72E-163	MACROD2, MACROD2;MACROD2
chr1	241587099	241587783	6	-0.0026	1e-04	1.86E-160
chr7	50861467	50861654	9	-0.0062	2e-04	9.24E-160	GRB10
chr3	24536077	24537407	20	-0.0051	2e-04	8.58E-159	THRB;THRB;THRB, THRB;THRB;THRB;THRB;THRB;THRB, THRB;THRB;THRB;THRB;THRB
chr16	55512806	55514378	13	-0.0016	1e-04	1.77E-157	MMP2, MMP2;MMP2
chr5	83679643	83680717	6	-0.006	2e-04	3.54E-156	EDIL3, EDIL3;EDIL3
chr7	89840708	89841037	10	-0.0036	1e-04	2.70E-152	STEAP2;STEAP2, STEAP2;STEAP2;STEAP2
chr6	33047944	33048879	19	0.0122	5e-04	7.82E-148	HLA-DPB1
chr8	54163622	54164442	9	-0.009	3e-04	3.12E-146	OPRK1, OPRK1;OPRK1
chr11	105480771	105481509	13	-0.0053	2e-04	3.14E-145	GRIA4;GRIA4;GRIA4;GRIA4, GRIA4;GRIA4;GRIA4;GRIA4;GRIA4;GRIA4;GRIA4, GRIA4;GRIA4;GRIA4;GRIA4;GRIA4
chr7	121943990	121944931	10	-0.0048	2e-04	3.24E-144	FEZF1;FEZF1, FEZF1;FEZF1;FEZF1;FEZF1
chr6	29521272	29521788	20	-0.0044	2e-04	1.74E-141
chr2	75787193	75788423	11	-0.0037	1e-04	4.39E-135	FAM176A;FAM176A, FAM176A;FAM176A;FAM176A
chr10	28034792	28035822	12	-0.0054	2e-04	6.01E-135	MKX
chr11	24518225	24518737	7	-0.0059	2e-04	1.54E-133	LUZP2, LUZP2;LUZP2
chr11	98891211	98892033	10	-0.0033	1e-04	1.97E-133	CNTN5;CNTN5
chr12	81471533	81472118	10	-0.0022	1e-04	4.00E-133	ACSS3, ACSS3;ACSS3
chr19	42348451	42349127	12	0.0015	1e-04	1.41E-130	LYPD4;DMRTC2, LYPD4;DMRTC2;DMRTC2, LYPD4;LYPD4;DMRTC2
chr11	2322500	2323896	19	-0.0026	1e-04	3.31E-129	C11orf21;TSPAN32;C11orf21, TSPAN32;C11orf21;C11orf21, TSPAN32;C11orf21;TSPAN32;C11orf21, C11orf21;C11orf21;TSPAN32
chr7	93519220	93520452	16	-0.0022	1e-04	7.69E-127	TFPI2, TFPI2;TFPI2
chr7	122525949	122526940	11	-0.0035	1e-04	4.83E-125	CADPS2;CADPS2;CADPS2, CADPS2;CADPS2;CADPS2;CADPS2;CADPS2;CADPS2
chr5	127872958	127874466	9	-0.0043	2e-04	7.11E-123	FBN2, FBN2;FBN2
chr12	16758267	16759531	12	-0.0024	1e-04	7.50E-123	LMO3;LMO3, LMO3;LMO3;LMO3
chr14	60975837	60976285	6	-0.0074	3e-04	3.66E-121	SIX6;SIX6, SIX6
chr12	114846347	114847641	13	-0.0032	1e-04	1.18E-119	TBX5;TBX5
chr3	62304470	62305213	8	-0.0041	2e-04	2.37E-119	C3orf14
chr12	59313488	59314530	11	-0.0034	1e-04	1.16E-118	LRIG3;LRIG3, LRIG3;LRIG3;LRIG3
chr7	79082898	79084011	12	-0.0059	2e-04	3.81E-118	MAGI2
chr20	61051021	61051762	17	-0.002	1e-04	1.24E-117	GATA5, GATA5;GATA5
chr6	84418433	84419244	9	-0.0064	3e-04	5.83E-117	SNAP91;SNAP91
chr8	72987499	72988022	9	-0.0044	2e-04	1.93E-116	TRPA1, TRPA1;TRPA1
chr13	95364333	95364921	10	-0.0044	2e-04	6.29E-116	SOX21, SOX21;SOX21
chr5	38258007	38259214	13	-0.0025	1e-04	8.99E-116	EGFLAM, EGFLAM;EGFLAM
chr1	178062438	178063320	9	-0.0019	1e-04	4.97E-115	RASAL2;LOC100302401;RASAL2, LOC100302401;RASAL2, LOC100302401;RASAL2;RASAL2
chr7	94285329	94285960	18	-0.0024	1e-04	7.83E-115	SGCE;PEG10;PEG10;PEG10;SGCE;PEG10;SGCE, SGCE;PEG10;SGCE;PEG10;SGCE;SGCE;SGCE;SGCE, SGCE;PEG10;SGCE;PEG10;SGCE, PEG10;PEG10;PEG10;SGCE;SGCE;SGCE;PEG10
chr6	42927986	42928517	20	-0.0047	2e-04	1.96E-112	GNMT, GNMT;GNMT
chr7	27204349	27205262	13	-0.0012	1e-04	4.20E-112	HOXA9, HOXA9;HOXA9
chr8	106330540	106332188	10	-0.0071	3e-04	1.87E-111	ZFPM2, ZFPM2;ZFPM2
chr1	233749295	233750677	11	-0.0047	2e-04	2.89E-110	KCNK1
chr5	2751550	2752545	11	-0.0074	3e-04	1.83E-109	IRX2;IRX2;C5orf38, IRX2;IRX2;C5orf38;IRX2;IRX2, C5orf38;IRX2;IRX2;C5orf38, C5orf38;IRX2;IRX2
chr7	45961078	45961569	15	-0.0025	1e-04	8.52E-109	IGFBP3;IGFBP3
chr5	134870506	134872029	18	-0.003	1e-04	6.77E-107	NEUROG1, NEUROG1;NEUROG1
chr8	68864012	68864782	11	-0.0039	2e-04	3.39E-106	PREX2;PREX2
chr3	181443971	181445514	12	-0.0035	2e-04	4.19E-106	SOX2OT
chr15	33602758	33603883	9	-0.0018	1e-04	5.01E-105	RYR3
chr19	57078442	57079300	9	-0.0052	2e-04	1.44E-104	ZNF470, ZNF470;ZNF470
chr2	45159504	45160554	10	-0.0049	2e-04	1.76E-104
chr12	49318749	49319475	10	0.0019	1e-04	8.19E-103	FKBP11;FKBP11;FKBP11;FKBP11;FKBP11, FKBP11;FKBP11;FKBP11
chr18	35146097	35147246	20	-0.0014	1e-04	3.38E-100	BRUNOL4;BRUNOL4;BRUNOL4;BRUNOL4
chr3	164913627	164914996	11	-0.0047	2e-04	3.05E-99	SLITRK3, SLITRK3;SLITRK3
chr6	30094980	30095349	17	0.0036	2e-04	5.42E-98
chr4	90758120	90758843	10	-0.0043	2e-04	7.83E-98	SNCA;SNCA;SNCA;SNCA, SNCA;SNCA;SNCA;SNCA;SNCA, SNCA;SNCA;SNCA;SNCA;SNCA;SNCA;SNCA
chr2	185462397	185463583	10	-0.0047	2e-04	9.67E-98	ZNF804A;ZNF804A, ZNF804A
chr17	6616425	6617192	9	-0.0034	2e-04	2.49E-97	SLC13A5;SLC13A5, SLC13A5;SLC13A5;SLC13A5;SLC13A5
chr5	113697330	113698445	11	-0.0035	2e-04	9.20E-97	KCNN2;KCNN2, KCNN2
chr8	104310770	104311490	8	-0.0018	1e-04	1.87E-96	FZD6;FZD6;FZD6, FZD6;FZD6;FZD6;FZD6;FZD6, FZD6;FZD6;FZD6;FZD6
chr16	51185082	51186260	13	-0.0037	2e-04	1.51E-95	SALL1;SALL1, SALL1
chr20	52789646	52790733	9	-0.0029	1e-04	1.81E-95	CYP24A1;CYP24A1;CYP24A1;CYP24A1, CYP24A1;CYP24A1
chr11	131780329	131781257	9	-0.0049	2e-04	1.48E-94	NTM;NTM;NTM;NTM, NTM;NTM;NTM;NTM;NTM;NTM;NTM
chr6	110796813	110797506	5	-0.0045	2e-04	1.75E-94	SLC22A16
chr6	85472949	85474585	13	-0.0026	1e-04	4.54E-94	TBX18
chr14	38724648	38725750	9	-0.0065	3e-04	4.24E-92	CLEC14A, CLEC14A;CLEC14A
chr14	34419546	34420415	9	-0.0051	2e-04	2.62E-91	EGLN3, EGLN3;EGLN3
chr13	26625273	26626134	9	-0.0072	3e-04	2.70E-89	SHISA2
chr10	23480316	23481421	6	-0.0097	5e-04	5.82E-87	PTF1A
chr5	57755773	57756537	9	-0.0032	2e-04	1.62E-86	PLK2, PLK2;PLK2
chr11	8190152	8190690	7	-0.0039	2e-04	1.86E-86	RIC3;RIC3, RIC3;RIC3;RIC3;RIC3
chr10	99531164	99531929	9	-0.0019	1e-04	2.70E-86	SFRP5;SFRP5, SFRP5
chr4	42398518	42399851	11	-0.0014	1e-04	3.99E-86	SHISA3
chr19	58609473	58609987	12	-0.0047	2e-04	1.39E-85	ZSCAN18;ZSCAN18;ZSCAN18;ZSCAN18;ZSCAN18, ZSCAN18;ZSCAN18;ZSCAN18;ZSCAN18, ZSCAN18;ZSCAN18;ZSCAN18;ZSCAN18;ZSCAN18;ZSCAN18;ZSCAN18
chr4	96469634	96471143	14	-0.0023	1e-04	3.35E-85	UNC5C, UNC5C;UNC5C
chr13	108518152	108521062	20	-0.0017	1e-04	7.26E-85	FAM155A, FAM155A;FAM155A
chr15	83951913	83953068	9	-0.0018	1e-04	3.44E-83	BNC1
chr20	13200931	13201650	20	-0.0012	1e-04	5.43E-83	ISM1
chr8	63160333	63161077	9	-0.005	2e-04	8.67E-83	NKAIN3
chr4	172733760	172734718	9	-0.0032	2e-04	2.45E-81	GALNTL6, GALNTL6;GALNTL6
chr15	76633364	76634843	7	-0.0043	2e-04	3.69E-81	ISL2
chr2	63284481	63285950	13	-0.0025	1e-04	9.84E-81
chr1	67217769	67218505	11	-0.0042	2e-04	1.91E-79	TCTEX1D1, TCTEX1D1;TCTEX1D1
chr2	210636350	210636748	6	-0.0108	6e-04	3.68E-79	UNC80;UNC80, UNC80;UNC80;UNC80;UNC80
chr16	66878193	66878871	10	-0.0019	1e-04	2.01E-78	CA7;CA7, CA7;CA7;CA7
chr16	62069337	62070306	10	-0.0055	3e-04	1.16E-77	CDH8, CDH8;CDH8
chr12	41085901	41087092	9	-0.0037	2e-04	1.37E-77	CNTN1;CNTN1, CNTN1;CNTN1;CNTN1;CNTN1
chr7	11871535	11872073	9	-0.0057	3e-04	2.57E-77	THSD7A, THSD7A;THSD7A
chr7	56515510	56516309	8	-0.0104	5e-04	3.03E-77	LOC650226
chr4	134069409	134070598	9	-0.0051	3e-04	3.85E-77	PCDH10;PCDH10, PCDH10;PCDH10;PCDH10;PCDH10
chr2	154727925	154728468	6	-0.008	4e-04	6.43E-76	GALNT13, GALNT13;GALNT13
chr13	61988802	61989726	9	-0.0021	1e-04	1.03E-75	PCDH20, PCDH20;PCDH20
chr2	121199817	121200515	5	-0.0064	3e-04	3.85E-75
chr16	66612955	66613334	9	-0.0073	4e-04	5.64E-75	CMTM2, CMTM1;CMTM1;CMTM2;CMTM1;CMTM1;CMTM1;CMTM1;CMTM1;CMTM1
chr5	50678697	50679361	12	-0.0051	3e-04	2.61E-74	ISL1, ISL1;ISL1
chr3	137483063	137483992	9	-0.0027	1e-04	3.33E-74	SOX14, SOX14;SOX14
chr19	58545122	58545728	9	-0.0053	3e-04	4.95E-73	ZSCAN1
chr3	125899086	125899878	8	-0.0032	2e-04	1.46E-72	ALDH1L1;ALDH1L1, ALDH1L1
chr11	17497693	17498541	8	-0.0035	2e-04	1.59E-71	ABCC8, ABCC8;ABCC8
chr3	6902824	6903327	5	-0.0086	5e-04	1.27E-70	GRM7;GRM7;GRM7;GRM7, GRM7;GRM7
chr3	2139977	2141382	8	-0.0035	2e-04	2.90E-70	CNTN4
chr18	28621490	28622940	14	-0.0032	2e-04	5.42E-70	DSC3;DSC3, DSC3;DSC3;DSC3;DSC3
chr10	1778844	1780184	13	-0.0015	1e-04	1.80E-69	ADARB2, ADARB2;ADARB2
chr14	37666810	37667261	6	-0.0056	3e-04	3.84E-69	MIPOL1, MIPOL1;MIPOL1
chr5	168727752	168728586	10	-0.006	3e-04	4.54E-69	SLIT3, SLIT3;SLIT3
chr5	37834672	37835168	7	-0.0055	3e-04	5.67E-69	GDNF;GDNF;GDNF
chr3	36421572	36422209	7	-0.0048	3e-04	2.54E-68	STAC
chr7	27224873	27225772	19	-0.0015	1e-04	4.45E-68	HOXA11AS;HOXA11, HOXA11;HOXA11AS
chr10	18429037	18430144	9	-0.0031	2e-04	1.41E-67	CACNB2;CACNB2;CACNB2;CACNB2;CACNB2;CACNB2;CACNB2;CACNB2;CACNB2, CACNB2;CACNB2;CACNB2;CACNB2;CACNB2;CACNB2
chr5	32710658	32713112	14	-0.001	1e-04	4.96E-67	NPR3;NPR3, NPR3
chr4	141489799	141490377	10	-0.006	3e-04	5.16E-67	UCP1
chr10	60936025	60937041	13	-0.0036	2e-04	5.68E-67	PHYHIPL;PHYHIPL;PHYHIPL, PHYHIPL;PHYHIPL
chr1	186649530	186649909	7	-0.0022	1e-04	1.14E-66	PTGS2, PTGS2;PTGS2
chr4	5052393	5053496	8	-0.0026	1e-04	2.20E-66	STK32B
chr12	82152229	82153227	9	-0.0023	1e-04	4.63E-66	PPFIA2, PPFIA2;PPFIA2
chr3	85007817	85008991	12	-0.0029	2e-04	5.05E-66	CADM2;CADM2, CADM2;CADM2;CADM2;CADM2
chr7	149569883	149570183	9	-0.0066	4e-04	3.04E-65	ATP6V0E2;LOC401431;ATP6V0E2;ATP6V0E2;ATP6V0E2, ATP6V0E2;ATP6V0E2;LOC401431
chr16	8806531	8807043	12	0.0048	3e-04	3.78E-65	ABAT;ABAT, ABAT;ABAT;ABAT
chr1	77747387	77748728	6	-0.0013	1e-04	5.64E-65	AK5;AK5;AK5, AK5;AK5
chr4	166793789	166795323	9	-0.002	1e-04	6.89E-65	TLL1, TLL1;TLL1
chr3	154797399	154798079	9	-0.0023	1e-04	1.99E-64	MME;MME;MME;MME, MME;MME;MME;MME;MME, MME;MME;MME;MME;MME;MME
chr13	38443634	38444227	9	-0.004	2e-04	2.06E-64	TRPC4;TRPC4;TRPC4;TRPC4;TRPC4;TRPC4, TRPC4;TRPC4;TRPC4;TRPC4;TRPC4;TRPC4;TRPC4;TRPC4;TRPC4;TRPC4;TRPC4;TRPC4
chr2	223163326	223163809	6	-0.005	3e-04	1.02E-63	PAX3;PAX3;PAX3;CCDC140;PAX3;PAX3;PAX3;PAX3;PAX3, PAX3;PAX3;CCDC140;PAX3;PAX3;PAX3;PAX3;PAX3;PAX3, PAX3;PAX3;PAX3;PAX3;PAX3;PAX3;PAX3;PAX3;PAX3;CCDC140;PAX3;PAX3;PAX3;PAX3;PAX3;PAX3;PAX3
chr16	12995292	12996234	8	-0.0051	3e-04	7.01E-63	SHISA9;SHISA9, SHISA9;SHISA9;SHISA9;SHISA9
chr20	9049273	9049694	3	-0.0063	4e-04	8.52E-63
chr13	112720927	112721789	9	-0.0053	3e-04	8.98E-63	SOX1
chr10	118032872	118033370	10	-0.0021	1e-04	1.29E-62	GFRA1;GFRA1;GFRA1;GFRA1, GFRA1;GFRA1;GFRA1, GFRA1;GFRA1
chr4	55990944	55991943	10	-0.0038	2e-04	2.78E-62	KDR, KDR;KDR
chr1	235813839	235814419	9	-0.0037	2e-04	2.84E-62	GNG4;GNG4;GNG4, GNG4;GNG4;GNG4;GNG4;GNG4
chr4	13546111	13546673	10	-0.0018	1e-04	3.11E-62	NKX3-2, NKX3-2;NKX3-2
chr12	81330609	81331845	10	-0.0039	2e-04	3.86E-62	MIR618;LIN7A, LIN7A, LIN7A;LIN7A
chr7	79764176	79764888	6	-0.0064	4e-04	2.05E-61	GNAI1, GNAI1;GNAI1
chr11	31832714	31833477	11	-0.0015	1e-04	2.19E-61	PAX6;PAX6;PAX6;PAX6, PAX6;PAX6;PAX6
chr4	84457011	84457579	8	-0.0006	0	3.96E-61	AGPAT9
chr4	20254140	20255061	4	-0.0049	3e-04	1.16E-60	SLIT2
chr17	50235279	50236344	7	-0.0054	3e-04	1.34E-60	CA10;CA10;CA10;CA10, CA10;CA10;CA10
chr6	125283245	125284359	10	-0.0049	3e-04	1.94E-60	STL
chr1	165204512	165205506	12	-0.0037	2e-04	1.42E-59	LMX1A
chr21	34638126	34638638	6	-0.0018	1e-04	1.74E-59	IL10RB
chr3	239188	239733	6	-0.007	4e-04	3.47E-59	CHL1
chr4	168155124	168155695	6	-0.0046	3e-04	9.04E-59	SPOCK3;SPOCK3;SPOCK3;SPOCK3, SPOCK3;SPOCK3
chr6	28602745	28603263	20	-0.0011	1e-04	3.55E-58
chr10	135049999	135050355	10	-0.0023	1e-04	1.43E-57	VENTX
chr6	125684545	125684960	7	-0.003	2e-04	1.70E-57
chr18	904885	905252	10	-0.0037	2e-04	4.34E-57	ADCYAP1;ADCYAP1, ADCYAP1;ADCYAP1;ADCYAP1
chr5	140305713	140306377	9	-0.0061	4e-04	9.98E-57	PCDHA7;PCDHA12;PCDHA6;PCDHAC1;PCDHA10;PCDHA4;PCDHA11;PCDHA8;PCDHA6;PCDHA1;PCDHA2;PCDHA1;PCDHA9;PCDHA13;PCDHA5;PCDHA3;PCDHAC1;PCDHA10, PCDHAC1;PCDHA7;PCDHAC1;PCDHA12;PCDHA6;PCDHA10;PCDHA4;PCDHA11;PCDHA8;PCDHAC1;PCDHA6;PCDHA1;PCDHA2;PCDHA9;PCDHA1;PCDHAC1;PCDHA13;PCDHA5;PCDHA3;PCDHA10, PCDHA7;PCDHAC1;PCDHA12;PCDHA6;PCDHA10;PCDHA4;PCDHA11;PCDHAC1;PCDHA8;PCDHA6;PCDHA1;PCDHA2;PCDHA1;PCDHA9;PCDHA13;PCDH…
chr11	2160560	2161102	12	-0.0025	1e-04	4.03E-56	INS-IGF2;IGF2AS;IGF2;IGF2;IGF2AS;IGF2
chr4	171011099	171011502	8	-0.0024	1e-04	6.38E-56	AADAT;AADAT, AADAT;AADAT;AADAT
chr12	56881865	56882479	6	-0.0034	2e-04	1.10E-55	GLS2
chr5	63801834	63802491	9	-0.0034	2e-04	2.16E-55	RGS7BP
chr10	105212056	105212680	7	-0.0054	3e-04	2.92E-55	CALHM2;CALHM2, CALHM2;CALHM2;CALHM2
chr5	135364349	135364827	8	-0.0076	5e-04	2.19E-54	TGFBI
chr8	65289751	65290320	4	-0.0051	3e-04	2.43E-54	MIR124-2
chr5	33936171	33936520	10	-0.0029	2e-04	2.77E-54	RXFP3, RXFP3;RXFP3
chr19	708670	709809	5	-0.0034	2e-04	8.35E-54	PALM;PALM
chr11	66035072	66035437	13	-0.0005	0	9.45E-54	KLC2;RAB1B;KLC2;KLC2;KLC2, RAB1B
chr4	81186795	81187798	8	-0.0021	1e-04	1.34E-53	FGF5;FGF5;FGF5;FGF5, FGF5;FGF5
chr11	32456910	32457162	7	-0.0047	3e-04	1.62E-53	WT1;WIT1;WT1;WT1;WT1, WT1;WIT1;WT1;WT1;WT1;WT1;WT1;WT1;WT1
chr7	8473234	8473990	7	-0.0015	1e-04	3.69E-53	NXPH1, NXPH1;NXPH1
chr3	170136263	170136920	7	-0.0044	3e-04	5.54E-53	CLDN11, CLDN11;CLDN11
chr14	96505373	96505869	10	-0.0037	2e-04	1.17E-52	C14orf132
chr10	128593718	128594417	7	-0.0082	5e-04	2.25E-52	DOCK1
chr15	40545143	40545511	9	-0.0008	0	2.47E-52	PAK6;PAK6;C15orf56;PAK6, PAK6;PAK6;PAK6;C15orf56
chr1	16940026	16940453	5	-0.0018	1e-04	6.21E-52	NBPF1
chr10	49892927	49893549	12	-0.0026	2e-04	8.06E-52	WDFY4, WDFY4;WDFY4
chr10	133999287	134000287	7	-0.0023	1e-04	8.44E-52	DPYSL4
chr12	53730072	53730277	3	-0.0034	2e-04	3.56E-51	SP7
chr3	39851009	39851927	6	-0.0037	2e-04	3.95E-51	MYRIP, MYRIP;MYRIP
chr19	18901446	18902160	8	-0.0019	1e-04	4.79E-51	COMP;COMP, COMP
chr2	210288391	210289210	7	-0.0023	1e-04	7.80E-51	MAP2;MAP2, MAP2
chr3	173115252	173115774	6	-0.0046	3e-04	1.32E-50	NLGN1
chr5	76114522	76114933	8	-0.0016	1e-04	5.39E-50	F2RL1, F2RL1;F2RL1
chr8	85094923	85095697	6	-0.0043	3e-04	5.88E-50	RALYL;RALYL;RALYL;RALYL;RALYL, RALYL;RALYL;RALYL, RALYL;RALYL;RALYL;RALYL;RALYL;RALYL;RALYL
chr4	154709828	154710523	12	-0.003	2e-04	6.95E-50	SFRP2, SFRP2;SFRP2
chr1	159141293	159141747	4	-0.0055	4e-04	7.75E-50	CADM3;CADM3;CADM3;CADM3, CADM3;CADM3
chr4	157892087	157893541	8	-0.0025	2e-04	9.38E-50	PDGFC, PDGFC;PDGFC
chr1	43751270	43751497	6	0.0061	4e-04	1.07E-49	C1orf210;C1orf210, C1orf210;C1orf210;C1orf210
chr1	220863407	220864321	8	-0.002	1e-04	2.97E-49	C1orf115
chr4	164253006	164254230	12	-0.0013	1e-04	3.79E-49	NPY1R, NPY1R;NPY1R
chr2	211090171	211090349	6	-0.0051	3e-04	7.22E-49	ACADL, ACADL;ACADL
chr1	220921412	220922046	8	-0.0039	3e-04	9.04E-49	MOSC2, MOSC2;MOSC2
chr18	31803067	31803836	8	-0.0024	2e-04	3.70E-47	NOL4, NOL4;NOL4
chr10	118608698	118609261	4	-0.0022	1e-04	5.50E-47
chr10	54073281	54074209	8	-0.0026	2e-04	7.06E-47	DKK1, DKK1;DKK1
chr5	119799832	119800234	5	-0.0065	4e-04	1.32E-46	PRR16, PRR16;PRR16
chr15	96873850	96873951	5	-0.0051	3e-04	1.62E-46	NR2F2;NR2F2
chr6	143998952	143999504	9	-0.0036	2e-04	5.53E-46	PHACTR2;PHACTR2;PHACTR2;PHACTR2, PHACTR2;PHACTR2;PHACTR2;PHACTR2;PHACTR2;PHACTR2
chr6	32145373	32145793	13	-0.0013	1e-04	8.12E-46	RNF5P1;RNF5;AGPAT1;AGPAT1, RNF5P1;RNF5;AGPAT1
chr4	86396080	86396437	6	-0.0033	2e-04	1.05E-45	ARHGAP24, ARHGAP24;ARHGAP24
chr11	13030309	13030873	9	-0.0017	1e-04	1.81E-45	RASSF10
chr13	79169753	79171053	11	-0.0041	3e-04	2.76E-45
chr13	44453208	44453858	10	-0.001	1e-04	1.20E-44	CCDC122;C13orf31;C13orf31, C13orf31;C13orf31;CCDC122;C13orf31
chr18	59000800	59001676	5	-0.0078	5e-04	1.93E-44
chr1	32827389	32828016	9	-0.0092	6e-04	2.03E-44	TSSK3;LOC100128071;TSSK3, LOC100128071;LOC100128071;TSSK3, LOC100128071;TSSK3
chr5	37839769	37840158	8	-0.0032	2e-04	2.98E-44	GDNF, GDNF;GDNF
chr19	38182950	38183360	8	-0.0015	1e-04	4.16E-44	ZNF781, ZNF781;ZNF781
chr6	21666391	21667407	11	-0.0018	1e-04	6.39E-44	FLJ22536
chr2	50574196	50575098	9	-0.0036	2e-04	6.78E-44	NRXN1;NRXN1;NRXN1, NRXN1;NRXN1;NRXN1;NRXN1
chr5	139927007	139927754	11	-0.002	1e-04	8.00E-44	EIF4EBP3;ANKHD1-EIF4EBP3, EIF4EBP3;EIF4EBP3;ANKHD1-EIF4EBP3
chr18	74961163	74961798	15	-0.0016	1e-04	1.05E-43	GALR1
chr16	1968232	1968709	5	-0.0079	5e-04	1.11E-43	HS3ST6
chr15	98503783	98504668	11	-0.0031	2e-04	2.47E-43	ARRDC4;ARRDC4, ARRDC4
chr1	229569795	229570188	9	-0.0078	5e-04	3.51E-43	ACTA1, ACTA1;ACTA1
chr6	153451486	153452791	7	-0.0064	4e-04	4.86E-43	RGS17;RGS17, RGS17
chr12	54332181	54332695	9	-0.0023	2e-04	5.68E-43	HOXC13, HOXC13;HOXC13
chr12	58013241	58013645	14	-0.0013	1e-04	8.12E-43	SLC26A10
chr1	177140145	177140680	7	-0.0027	2e-04	8.65E-43	FAM5B, FAM5B;FAM5B
chr7	127671017	127671195	5	-0.0075	5e-04	1.63E-42	LRRC4;SND1
chr14	38063813	38065303	12	-0.0037	3e-04	4.23E-42	FOXA1;FOXA1, FOXA1
chr1	4714171	4714991	5	-0.0054	4e-04	8.19E-42	AJAP1;AJAP1
chr5	11903651	11904442	8	-0.0039	3e-04	1.50E-41	CTNND2, CTNND2;CTNND2
chr1	217310383	217311531	7	-0.0044	3e-04	3.35E-41	ESRRG, ESRRG;ESRRG
chr3	139258166	139258912	8	-0.0033	2e-04	4.20E-41	RBP1;RBP1;RBP1;RBP1;RBP1;RBP1, RBP1;RBP1;RBP1
chr3	30936070	30936318	6	-0.0104	7e-04	6.26E-41	GADL1
chr1	201368738	201369031	6	-0.0027	2e-04	6.60E-41	LAD1
chr1	209848535	209848864	5	-0.0099	7e-04	1.67E-40	G0S2;G0S2, G0S2
chr18	11148769	11149763	9	-0.0079	6e-04	2.20E-40	FAM38B
chr3	128840660	128840686	4	-0.0036	3e-04	3.69E-40	RAB43
chr11	86383236	86383585	10	-0.0011	1e-04	1.16E-39	ME3;ME3;ME3;ME3, ME3;ME3;ME3
chr11	61594965	61595956	7	-0.0009	1e-04	1.24E-39	FADS2, FADS2;FADS2
chr11	79151611	79152102	7	-0.0049	3e-04	1.85E-39	ODZ4, ODZ4;ODZ4
chr16	19896246	19897093	5	-0.0006	0	1.89E-39	GPRC5B
chr13	95620874	95620997	3	-0.0051	4e-04	8.07E-39
chr2	176971820	176972812	10	-0.0072	5e-04	1.10E-38	HOXD11
chr3	132757087	132757973	11	-0.0036	3e-04	1.16E-38	TMEM108;TMEM108, TMEM108;TMEM108;TMEM108;TMEM108
chr3	62860802	62861245	7	-0.0046	3e-04	3.01E-38	CADPS;CADPS;CADPS, CADPS;CADPS;CADPS;CADPS;CADPS;CADPS
chr1	165324990	165325553	7	-0.0026	2e-04	4.94E-38	LMX1A, LMX1A;LMX1A
chr17	9862752	9862924	6	-0.0071	5e-04	6.55E-38	GAS7;GAS7;GAS7;GAS7, GAS7;GAS7;GAS7;GAS7;GAS7
chr3	87138387	87138700	5	-0.0113	8e-04	6.91E-38
chr19	44952417	44952808	9	-0.0011	1e-04	1.42E-37	ZNF229, ZNF229;ZNF229
chr13	36919344	36920662	11	-0.0018	1e-04	1.56E-37	SPG20;SPG20;SPG20;SPG20, SPG20;SPG20;SPG20;SPG20;SPG20;SPG20
chr5	16936391	16936927	10	-0.0016	1e-04	1.68E-37	MYO10
chr10	105036701	105037796	8	-0.0012	1e-04	1.87E-37	INA
chr4	119809845	119810066	6	-0.0007	1e-04	1.94E-37	SYNPO2;SYNPO2;SYNPO2, SYNPO2;SYNPO2;SYNPO2;SYNPO2;SYNPO2;SYNPO2
chr12	85306323	85306916	10	-0.0037	3e-04	2.36E-37	SLC6A15;SLC6A15;SLC6A15;SLC6A15;SLC6A15;SLC6A15, SLC6A15;SLC6A15;SLC6A15
chr12	72665282	72666281	7	-0.0055	4e-04	2.53E-37	LOC283392;TRHDE;LOC283392
chr22	44257997	44258602	6	-0.0082	6e-04	2.61E-37	SULT4A1
chr18	21269772	21270554	5	-0.0046	3e-04	4.65E-37	LAMA3;LAMA3
chr14	51562381	51562890	7	-0.0026	2e-04	5.87E-37	TRIM9;TRIM9, TRIM9;TRIM9;TRIM9;TRIM9
chr6	32027402	32028152	7	0.0053	4e-04	6.24E-37	TNXB
chr18	25755641	25756657	6	-0.0061	4e-04	8.55E-37	CDH2
chr18	52626476	52626848	5	-0.0048	4e-04	1.09E-36	CCDC68;CCDC68, CCDC68;CCDC68;CCDC68, CCDC68
chr12	5018715	5019066	8	-0.0025	2e-04	1.31E-36	KCNA1
chr13	112726118	112728349	8	-0.0054	4e-04	1.69E-36
chr3	180397302	180397857	8	-0.0008	1e-04	2.62E-36	CCDC39
chr7	14028954	14029657	8	-0.0016	1e-04	4.31E-36	ETV1;ETV1;ETV1;ETV1, ETV1;ETV1;ETV1;ETV1;ETV1;ETV1
chr18	76740091	76740284	6	-0.0072	5e-04	4.62E-36	SALL3
chr12	45444420	45445385	10	-0.0019	1e-04	5.52E-36	DBX2, DBX2;DBX2
chr12	115134991	115135333	12	-0.0032	2e-04	8.41E-36
chr12	88974137	88974665	10	-0.0038	3e-04	1.12E-35	KITLG;KITLG, KITLG;KITLG;KITLG;KITLG
chr15	30114295	30114912	7	-0.0066	5e-04	1.44E-35	TJP1;TJP1;TJP1;TJP1, TJP1;TJP1
chr5	96038240	96038883	10	-0.0043	3e-04	1.64E-35	CAST;CAST;CAST;CAST;CAST;CAST;CAST;CAST;CAST;CAST, CAST;CAST;CAST;CAST;CAST;CAST;CAST;CAST;CAST;CAST;CAST;CAST;CAST;CAST;CAST
chr7	145813413	145813439	6	-0.0097	7e-04	1.79E-35	CNTNAP2
chr17	46692021	46692454	7	-0.0006	0	1.82E-35	HOXB8, HOXB8;HOXB8
chr15	26108683	26108948	8	-0.0013	1e-04	2.37E-35	ATP10A
chr17	74581331	74582181	6	-0.0025	2e-04	2.95E-35	ST6GALNAC2;ST6GALNAC2, ST6GALNAC2
chr22	43506424	43506591	9	-0.0008	1e-04	3.99E-35	BIK
chr5	132947004	132948438	10	-0.0015	1e-04	4.27E-35	FSTL4, FSTL4;FSTL4
chr17	6679264	6679495	6	-0.008	6e-04	8.54E-35	FBXO39
chr12	16759565	16759793	6	-0.0009	1e-04	9.03E-35	LMO3;LMO3
chr8	93114748	93115504	6	-0.0029	2e-04	1.02E-34
chr19	57019005	57019373	5	-0.0092	7e-04	1.89E-34	ZNF471, ZNF471;ZNF471
chr2	220083306	220083856	7	-0.0041	3e-04	2.12E-34	ABCB6, ABCB6;ABCB6
chr18	70534298	70535406	6	-0.007	5e-04	6.39E-34	NETO1;NETO1;NETO1, NETO1;NETO1, NETO1
chr7	80548307	80548752	6	-0.0058	4e-04	6.87E-34	SEMA3C, SEMA3C;SEMA3C
chr5	145718098	145718965	7	-0.0064	5e-04	7.05E-34	POU4F3, POU4F3;POU4F3
chr1	70032907	70033902	7	-0.005	4e-04	7.57E-34
chr17	11501580	11502114	8	-0.0063	5e-04	1.05E-33	DNAH9
chr2	177053274	177053568	9	-0.0079	6e-04	1.30E-33	HOXD1, HOXD1;HOXD1
chr19	38747234	38747378	6	-0.0029	2e-04	1.61E-33	PPP1R14A
chr3	126113640	126113918	8	-0.0055	4e-04	1.83E-33	CCDC37, CCDC37;CCDC37
chr14	29243404	29244153	6	-0.0052	4e-04	1.89E-33	C14orf23;C14orf23
chr7	45961772	45962054	9	-0.0025	2e-04	2.03E-33	IGFBP3;IGFBP3
chr8	55370407	55372111	11	-0.006	5e-04	2.03E-33	SOX17, SOX17;SOX17
chr2	102003884	102004370	5	-0.001	1e-04	2.17E-33	CREG2
chr18	12254148	12254473	8	-0.0061	5e-04	2.25E-33	CIDEA;CIDEA, CIDEA;CIDEA;CIDEA
chr14	70345911	70346477	9	-0.0009	1e-04	3.92E-33	SMOC1;SMOC1, SMOC1;SMOC1;SMOC1;SMOC1
chr4	5710098	5710411	7	-0.0055	4e-04	8.29E-33	EVC2;EVC2
chr1	37500195	37500790	6	-0.0055	4e-04	9.32E-33	GRIK3
chr17	7517220	7518094	6	-0.0011	1e-04	1.66E-32	FXR2;SHBG, FXR2;FXR2;SHBG
chr6	55443833	55444091	6	-0.0072	6e-04	2.10E-32	HMGCLL1;HMGCLL1;HMGCLL1;HMGCLL1, HMGCLL1;HMGCLL1
chr8	120428418	120428692	4	-0.0033	3e-04	2.32E-32	NOV, NOV;NOV
chr9	976634	977109	4	-0.0044	3e-04	2.70E-32	DMRT3
chr3	154146183	154146871	6	-0.006	5e-04	4.51E-32	GPR149
chr14	54421010	54421578	9	-0.0032	3e-04	6.17E-32	BMP4;BMP4;BMP4
chr11	129245558	129245988	9	-0.0051	4e-04	6.22E-32	BARX2, BARX2;BARX2
chr10	70321243	70321959	9	-0.0044	3e-04	8.06E-32	TET1
chr21	39288378	39289128	7	-0.0034	3e-04	9.72E-32	KCNJ6, KCNJ6;KCNJ6
chr11	69633959	69634400	8	-0.0028	2e-04	1.63E-31	FGF3, FGF3;FGF3
chr7	95025836	95026097	9	-0.005	4e-04	2.57E-31	PON3
chr12	107974296	107975299	9	0.0028	2e-04	2.87E-31	BTBD11;BTBD11
chr5	42423718	42424942	10	-0.0014	1e-04	2.93E-31	GHR
chr8	93977794	93978321	3	-0.0046	4e-04	3.48E-31	C8orf83
chr22	30116319	30116489	4	-0.0048	4e-04	3.89E-31	CABP7
chr4	110223959	110224288	8	-0.0023	2e-04	4.12E-31	COL25A1;COL25A1
chr18	55862676	55862872	4	-0.0035	3e-04	5.14E-31	NEDD4L;NEDD4L;NEDD4L;NEDD4L;NEDD4L;NEDD4L;NEDD4L;NEDD4L;NEDD4L
chr5	121647630	121648022	4	-0.0066	5e-04	6.76E-31	SNCAIP, SNCAIP;SNCAIP
chr8	65489653	65490211	8	-0.0034	3e-04	7.61E-31	LOC401463
chr3	179754521	179755285	9	-0.0024	2e-04	1.21E-30	PEX5L
chr5	45695241	45696491	9	-0.0061	5e-04	1.96E-30	HCN1;HCN1, HCN1
chr8	70745466	70745926	6	-0.0013	1e-04	2.46E-30	SLCO5A1;SLCO5A1;SLCO5A1;SLCO5A1, SLCO5A1;SLCO5A1;SLCO5A1
chr2	71693090	71693870	10	-0.0016	1e-04	3.61E-30	DYSF;DYSF;DYSF;DYSF;DYSF;DYSF;DYSF;DYSF;DYSF;DYSF;DYSF;DYSF;DYSF;DYSF;DYSF;DYSF;DYSF;DYSF;DYSF;DYSF;DYSF, DYSF;DYSF;DYSF;DYSF;DYSF;DYSF;DYSF;DYSF;DYSF;DYSF;DYSF;DYSF;DYSF;DYSF
chr17	46608099	46608559	8	7e-04	1e-04	4.56E-30	HOXB1, HOXB1;HOXB1
chr7	19157420	19157938	7	-0.0022	2e-04	6.49E-30	TWIST1
chr9	90112125	90112711	5	-0.0023	2e-04	1.42E-29	DAPK1
chr10	104535521	104536121	10	-0.0045	4e-04	1.81E-29	C10orf26;C10orf26, C10orf26;C10orf26;C10orf26
chr12	106976624	106976843	6	-0.0024	2e-04	2.01E-29	RFX4
chr4	186732926	186733331	7	0.0082	7e-04	2.89E-29	SORBS2;SORBS2;SORBS2;SORBS2;SORBS2;SORBS2;SORBS2
chr4	16085077	16085702	6	-0.004	3e-04	3.34E-29	PROM1;PROM1, PROM1;PROM1;PROM1
chr1	95006977	95007543	7	-0.0007	1e-04	5.92E-29	F3, F3;F3
chr7	27208885	27209463	10	-0.0036	3e-04	8.30E-29	MIR196B
chr1	201857787	201857955	7	-0.0029	2e-04	9.09E-29	SHISA4;SHISA4;SHISA4, SHISA4;SHISA4
chr6	72596135	72596557	6	-0.0017	1e-04	9.11E-29	RIMS1
chr19	37329381	37329666	9	-0.0024	2e-04	1.54E-28	ZNF790
chr6	31939112	31939546	7	-0.0081	7e-04	2.16E-28	DOM3Z;STK19;STK19;STK19, STK19;STK19;DOM3Z;STK19
chr5	128300696	128301232	10	-0.0035	3e-04	2.66E-28	SLC27A6;SLC27A6, SLC27A6;SLC27A6;SLC27A6;SLC27A6
chr17	37307524	37308278	7	-0.0007	1e-04	3.75E-28	PLXDC1
chr4	56502544	56502898	7	-0.0027	2e-04	4.04E-28	NMU
chr19	58570419	58570995	8	-0.0088	7e-04	5.54E-28	ZNF135;ZNF135;ZNF135;ZNF135;ZNF135
chr17	72920176	72920362	7	-0.0029	2e-04	5.68E-28	OTOP2;USH1G
chr8	119634294	119634634	5	-0.002	2e-04	5.93E-28	SAMD12;SAMD12
chr7	73867797	73868455	11	-0.0012	1e-04	6.08E-28	GTF2IRD1;GTF2IRD1, GTF2IRD1;GTF2IRD1;GTF2IRD1, GTF2IRD1;GTF2IRD1;GTF2IRD1;GTF2IRD1
chr19	56988702	56989102	7	-0.0034	3e-04	7.63E-28	ZNF667;ZNF667, ZNF667;ZNF667;ZNF667
chr3	181428046	181428697	14	-0.0018	1e-04	1.17E-27	SOX2OT;SOX2, SOX2OT
chr11	7273049	7274234	7	-0.0045	4e-04	1.28E-27	SYT9, SYT9;SYT9
chr19	44905343	44905916	3	-0.0066	6e-04	1.44E-27	ZNF285A
chr4	30721357	30722274	6	-0.0034	3e-04	1.52E-27	PCDH7;PCDH7;PCDH7, PCDH7;PCDH7;PCDH7;PCDH7;PCDH7;PCDH7
chr15	90455728	90456194	4	-0.0051	4e-04	1.59E-27	C15orf38;C15orf38, C15orf38
chr19	12146439	12146829	10	-0.0017	1e-04	1.73E-27	ZNF433, ZNF433;ZNF433
chr17	52346	52946	4	0.0031	3e-04	2.06E-27
chr5	178421711	178422260	4	-0.007	6e-04	2.46E-27	GRM6, GRM6;GRM6
chr11	30606165	30608165	12	-0.0028	2e-04	2.77E-27	MPPED2;MPPED2, MPPED2
chr16	54320225	54321165	6	-0.0073	6e-04	2.81E-27	IRX3;IRX3, IRX3
chr19	58095424	58095588	6	-0.003	2e-04	3.01E-27	ZIK1
chr3	138665654	138666118	10	-0.0011	1e-04	3.86E-27	FOXL2;C3orf72, FOXL2;C3orf72;FOXL2, C3orf72;FOXL2;C3orf72
chr10	102890974	102891280	7	-0.0044	4e-04	4.45E-27	TLX1;TLX1NB, TLX1NB;TLX1;TLX1
chr20	44540062	44541013	7	-0.0027	2e-04	4.75E-27	PLTP;PLTP;PLTP;PLTP, PLTP;PLTP
chr6	49518103	49518986	6	-0.002	2e-04	4.91E-27	C6orf141, C6orf141;C6orf141
chr6	133561677	133562056	11	-0.0022	2e-04	7.41E-27	EYA4;EYA4;EYA4
chr4	39367793	39368212	10	-0.0005	0	1.01E-26	RFC1, RFC1;RFC1
chr19	37663414	37663781	9	-0.0016	1e-04	1.71E-26	ZNF585A;ZNF585A;ZNF585A, ZNF585A;ZNF585A
chr2	158731577	158731796	4	-0.0046	4e-04	2.16E-26	ACVR1;ACVR1, ACVR1;ACVR1;ACVR1
chr2	66666292	66667433	8	-0.004	3e-04	2.43E-26	MEIS1
chr14	27065974	27066771	5	-0.0037	3e-04	2.65E-26	NOVA1;NOVA1;NOVA1, NOVA1;NOVA1;NOVA1;NOVA1;NOVA1;NOVA1
chr1	225117389	225117750	5	-0.0032	3e-04	2.76E-26	DNAH14;DNAH14;DNAH14, DNAH14;DNAH14;DNAH14;DNAH14;DNAH14;DNAH14
chr4	5891833	5892208	5	-0.0028	2e-04	3.63E-26	CRMP1
chr16	51183988	51185039	11	-0.0022	2e-04	3.78E-26	SALL1;SALL1, SALL1;SALL1;SALL1
chr14	63511872	63512710	5	-0.0036	3e-04	6.06E-26	KCNH5;KCNH5;KCNH5
chr1	218518468	218518963	3	-0.002	2e-04	7.64E-26	TGFB2;TGFB2
chr12	119418804	119419143	3	-0.0052	4e-04	7.87E-26	SRRM4
chr7	25989618	25990026	5	-0.0077	7e-04	1.03E-25	MIR148A
chr3	73674068	73674146	5	-0.0068	6e-04	1.15E-25	PDZRN3, PDZRN3;PDZRN3
chr4	157997189	157997750	7	-0.0065	6e-04	1.18E-25	GLRB;GLRB;GLRB, GLRB;GLRB;GLRB;GLRB, GLRB;GLRB;GLRB;GLRB;GLRB
chr22	33453893	33454564	8	-0.007	6e-04	1.37E-25	SYN3;SYN3, SYN3
chr2	164592571	164593498	7	-0.0081	7e-04	1.99E-25	FIGN
chr6	83903813	83904067	4	-0.0035	3e-04	2.38E-25	PGM3;RWDD2A
chr8	93107604	93107629	3	-0.0044	4e-04	2.43E-25	RUNX1T1
chr21	28338836	28339705	6	-0.0043	4e-04	2.93E-25	ADAMTS5;ADAMTS5, ADAMTS5
chr7	82791634	82792379	8	-0.0032	3e-04	3.52E-25	PCLO;PCLO, PCLO;PCLO;PCLO;PCLO
chr15	63673893	63674159	4	-0.0026	2e-04	4.51E-25	CA12;CA12
chr4	46995509	46995821	6	-0.0026	2e-04	4.63E-25	GABRA4, GABRA4;GABRA4
chr19	56879554	56879933	7	-0.0034	3e-04	4.81E-25	ZNF542;ZNF542;ZNF542;ZNF542
chr8	23563859	23564193	8	-0.0023	2e-04	6.13E-25	NKX2-6
chr12	100750473	100750899	7	0.0046	4e-04	1.44E-24	SLC17A8;SLC17A8, SLC17A8;SLC17A8;SLC17A8;SLC17A8
chr11	124735089	124735412	9	-0.006	5e-04	1.96E-24	ROBO3, ROBO3;ROBO3
chr2	74726478	74726892	2	-0.0106	9e-04	1.96E-24	LBX2
chr3	98451116	98451398	4	-0.0032	3e-04	3.81E-24	ST3GAL6
chr12	39538604	39539408	4	-0.0084	7e-04	3.85E-24
chr3	142607799	142608218	8	-0.0012	1e-04	3.99E-24	PCOLCE2, PCOLCE2;PCOLCE2
chr4	115519436	115519920	7	-0.0053	5e-04	4.39E-24	UGT8, UGT8;UGT8
chr5	59189120	59189849	9	-0.0044	4e-04	4.74E-24	PDE4D;PDE4D, PDE4D;PDE4D;PDE4D
chr6	30689216	30689576	10	-0.0007	1e-04	5.04E-24	TUBB
chr6	122931259	122931702	7	-0.001	1e-04	6.15E-24	PKIB;PKIB;PKIB;PKIB;PKIB, PKIB;PKIB;PKIB
chr6	148663426	148663829	9	-0.0008	1e-04	8.20E-24	SASH1, SASH1;SASH1
chr20	44650220	44650449	5	-0.0035	3e-04	9.11E-24	SLC12A5, SLC12A5;SLC12A5
chr3	62358241	62359456	9	-0.0022	2e-04	9.12E-24	FEZF2, FEZF2;FEZF2
chr16	55690130	55690564	5	-0.0032	3e-04	9.96E-24	SLC6A2, SLC6A2;SLC6A2
chr2	154334450	154335348	7	-0.0035	3e-04	1.06E-23	RPRM, RPRM;RPRM
chr6	87647129	87647527	7	-0.0042	4e-04	1.13E-23	HTR1E;HTR1E
chr17	48711902	48712370	10	-0.0021	2e-04	1.97E-23	ABCC3;ABCC3, ABCC3;ABCC3;ABCC3;ABCC3
chr3	96532832	96533699	7	-0.0044	4e-04	2.14E-23	EPHA6
chr4	111544016	111544291	5	-0.0018	2e-04	2.21E-23	PITX2;PITX2;PITX2, PITX2;PITX2;PITX2;PITX2
chr11	40314618	40315404	6	-0.0038	3e-04	2.69E-23	LRRC4C;LRRC4C
chr18	14747888	14748439	10	-0.0108	0.001	2.95E-23	ANKRD30B;ANKRD30B, ANKRD30B
chr7	70597091	70597921	7	-0.0036	3e-04	3.53E-23	WBSCR17
chr19	2900365	2900881	8	-0.0009	1e-04	4.33E-23	ZNF57
chr1	207818395	207818449	4	-0.0068	6e-04	4.38E-23	CR1L
chr6	94128527	94129582	7	-0.0038	3e-04	5.05E-23	EPHA7, EPHA7;EPHA7
chr20	11871375	11871743	5	-0.0098	9e-04	6.59E-23	BTBD3, BTBD3;BTBD3
chr2	180725691	180726252	6	-0.0039	4e-04	6.87E-23	ZNF385B;MIR1258, ZNF385B;MIR1258;ZNF385B
chr15	90039582	90039818	6	-0.0039	4e-04	9.39E-23	RHCG, RHCG;RHCG
chr14	37641134	37641964	7	-0.005	5e-04	1.01E-22	SLC25A21;SLC25A21;LOC100129794, SLC25A21;SLC25A21;SLC25A21;LOC100129794;SLC25A21, SLC25A21;LOC100129794;SLC25A21
chr19	53758031	53758309	5	-0.004	4e-04	1.22E-22	ZNF677
chr8	97505600	97506180	6	-0.0016	1e-04	2.71E-22	SDC2, SDC2;SDC2
chr5	174870895	174871636	6	-0.004	4e-04	4.29E-22	DRD1, DRD1;DRD1
chr11	69455512	69455731	8	-0.0028	3e-04	5.37E-22	CCND1
chr4	94749535	94750704	10	-0.0022	2e-04	6.00E-22	ATOH1
chr1	228870811	228871311	6	-0.0009	1e-04	6.27E-22	RHOU;RHOU, RHOU
chr3	52312572	52312860	10	-0.0004	0	7.43E-22	WDR82, WDR82;WDR82
chr1	215256448	215256978	5	-0.0045	4e-04	1.11E-21	KCNK2;KCNK2;KCNK2, KCNK2;KCNK2;KCNK2;KCNK2;KCNK2
chr3	19189456	19190202	6	-0.0028	3e-04	1.44E-21	KCNH8, KCNH8;KCNH8
chr19	34175354	34175481	4	-0.0056	5e-04	1.59E-21	CHST8;CHST8;CHST8, CHST8;CHST8;CHST8;CHST8
chr11	1463541	1464300	5	0.0065	6e-04	1.60E-21	BRSK2
chr21	31311797	31312333	5	-0.0051	5e-04	1.80E-21	GRIK1;GRIK1, GRIK1;GRIK1;GRIK1;GRIK1
chr21	34443010	34444104	5	-0.0017	2e-04	2.14E-21	OLIG1;OLIG1, OLIG1
chr1	241520311	241520926	7	-0.0047	4e-04	2.21E-21	RGS7, RGS7;RGS7
chr11	107799080	107799660	7	-0.0011	1e-04	2.95E-21	RAB39, RAB39;RAB39
chr11	32851177	32851531	9	-0.0005	1e-04	2.98E-21	PRRG4, PRRG4;PRRG4
chr4	165304488	165305238	8	-0.0067	6e-04	4.52E-21	MARCH1
chr8	24772137	24772350	6	-0.0061	6e-04	6.00E-21	NEFM;NEFM
chr8	11560299	11560838	10	-0.0019	2e-04	7.02E-21	GATA4
chr3	147126119	147127010	13	-0.0026	2e-04	9.17E-21	ZIC1
chr13	96705395	96706104	9	-0.0023	2e-04	1.14E-20	UGGT2, UGGT2;UGGT2
chr2	5836111	5837429	9	-0.0043	4e-04	1.56E-20	SOX11;SOX11
chr8	120220410	120220856	5	-0.0104	0.001	1.79E-20	MAL2
chr3	192445040	192445538	7	-0.0033	3e-04	1.92E-20	FGF12, FGF12;FGF12
chr5	140346199	140346309	6	-0.0103	0.001	2.70E-20	PCDHAC2;PCDHAC2;PCDHA7;PCDHA12;PCDHA6;PCDHA10;PCDHA4;PCDHA11;PCDHA8;PCDHA6;PCDHA1;PCDHA2;PCDHA1;PCDHA9;PCDHA13;PCDHA5;PCDHAC1;PCDHA3;PCDHAC2;PCDHA10
chr13	21635420	21635820	6	-0.0007	1e-04	2.93E-20	LATS2, LATS2;LATS2
chr15	78913147	78913481	4	-0.0063	6e-04	2.94E-20	CHRNA3;CHRNA3;CHRNA3;CHRNA3
chr11	20184487	20185077	5	-0.0039	4e-04	5.55E-20
chr2	80531599	80531842	5	-0.0047	4e-04	6.28E-20	CTNNA2;LRRTM1;CTNNA2, CTNNA2;CTNNA2;LRRTM1
chr11	111169795	111170390	6	-0.0033	3e-04	6.62E-20	C11orf92;C11orf93, C11orf93;C11orf93;C11orf92;C11orf92, C11orf93;C11orf93;C11orf92
chr5	15499895	15500913	7	-0.002	2e-04	6.76E-20	FBXL7;FBXL7, FBXL7
chr4	188916709	188916943	7	-0.0054	5e-04	8.20E-20	ZFP42, ZFP42;ZFP42
chr7	84814683	84816454	11	-0.002	2e-04	1.27E-19
chr11	20690682	20691823	12	-0.0013	1e-04	1.47E-19	NELL1;NELL1, NELL1;NELL1;NELL1;NELL1
chr6	100050662	100051116	6	-0.0019	2e-04	1.69E-19
chr10	135170752	135171583	8	-0.0008	1e-04	1.95E-19	C10orf125;C10orf125
chr2	237416338	237416370	2	-0.013	0.0013	2.11E-19	IQCA1
chr11	128812804	128813008	8	0.0028	3e-04	2.48E-19	TP53AIP1, TP53AIP1;TP53AIP1
chr5	57878497	57879269	11	-0.0028	3e-04	2.51E-19	RAB3C, RAB3C;RAB3C
chr12	71833017	71833613	7	-0.0035	3e-04	2.58E-19	LGR5
chr4	82135987	82136489	3	-0.0024	2e-04	2.78E-19
chr3	158449734	158450251	4	-0.0066	6e-04	3.04E-19	RARRES1;RARRES1;RARRES1;RARRES1, RARRES1;RARRES1
chr6	114663139	114663972	6	-0.002	2e-04	3.31E-19
chr6	33160976	33161377	9	-0.0028	3e-04	3.87E-19	COL11A2;COL11A2;COL11A2;COL11A2, COL11A2;RXRB;COL11A2;COL11A2;COL11A2
chr1	82267682	82268281	6	-0.0051	5e-04	4.08E-19	LPHN2
chr15	92936678	92938295	9	-0.0022	2e-04	5.60E-19	ST8SIA2;ST8SIA2, ST8SIA2
chr4	185940923	185941601	6	-0.0043	4e-04	6.18E-19	HELT
chr4	91156113	91156290	3	0.0033	3e-04	6.77E-19	FAM190A;FAM190A, FAM190A;FAM190A;FAM190A
chr5	17217877	17218547	5	-0.0017	2e-04	7.78E-19	BASP1;LOC285696, BASP1;LOC285696;BASP1
chr6	30071394	30071612	9	-0.0056	6e-04	9.30E-19	TRIM31
chr6	28510306	28510491	6	-0.0029	3e-04	1.11E-18
chr12	54070591	54071168	8	-0.0035	3e-04	1.35E-18	ATP5G2;ATP5G2
chr10	128994432	128994644	5	-0.0071	7e-04	1.37E-18	DOCK1;FAM196A, FAM196A;DOCK1
chr13	102068530	102069169	6	-0.0053	5e-04	1.37E-18	NALCN
chr7	19158647	19158747	6	-0.002	2e-04	1.72E-18	TWIST1
chr5	1882775	1883214	7	-0.0077	8e-04	1.76E-18	IRX4, IRX4;IRX4
chr10	99789825	99790910	8	-0.0041	4e-04	1.79E-18	CRTAC1, CRTAC1;CRTAC1
chr7	143106001	143106130	6	-0.0008	1e-04	1.97E-18	EPHA1
chr2	237076164	237076815	6	-0.0084	8e-04	2.39E-18	GBX2
chr17	4689640	4689765	4	-0.0089	9e-04	4.03E-18	VMO1;VMO1;VMO1;VMO1;VMO1;VMO1;VMO1;VMO1, VMO1;VMO1;VMO1;VMO1
chr5	140529627	140529775	3	-0.0098	0.001	4.25E-18	PCDHB6
chr5	126626298	126626647	7	-0.0054	5e-04	5.27E-18	MEGF10, MEGF10;MEGF10
chr11	2016605	2017084	6	0.002	2e-04	7.19E-18	H19
chr6	84563042	84563444	4	-0.0043	4e-04	8.60E-18	RIPPLY2, RIPPLY2;RIPPLY2
chr8	41166169	41167107	6	-0.005	5e-04	9.53E-18	SFRP1, SFRP1;SFRP1
chr12	130526797	130527106	8	-0.0047	5e-04	1.01E-17	LOC100190940
chr1	149908313	149908781	3	0.0033	3e-04	1.25E-17	MTMR11;MTMR11, MTMR11;MTMR11;MTMR11
chr17	72889708	72889973	7	-0.0028	3e-04	1.29E-17	FADS6
chr5	31193844	31194410	5	-0.0027	3e-04	1.41E-17	CDH6, CDH6;CDH6
chr7	155249674	155250299	7	-0.0027	3e-04	1.42E-17	EN2
chr13	53422381	53422871	7	-0.0054	5e-04	1.43E-17	PCDH8;PCDH8, PCDH8;PCDH8;PCDH8;PCDH8
chr5	148033708	148034045	5	-0.0073	7e-04	1.73E-17	HTR4;HTR4;HTR4;HTR4;HTR4;HTR4;HTR4, HTR4;HTR4;HTR4;HTR4;HTR4;HTR4;HTR4;HTR4;HTR4;HTR4;HTR4;HTR4;HTR4;HTR4
chr13	110438288	110439234	9	-0.0062	6e-04	1.90E-17	IRS2, IRS2;IRS2
chr1	227505598	227505916	4	-0.0032	3e-04	2.38E-17	CDC42BPA;CDC42BPA, CDC42BPA;CDC42BPA;CDC42BPA;CDC42BPA
chr19	11784708	11785188	8	-0.0051	5e-04	2.41E-17	ZNF833
chr1	109584526	109585095	11	-0.0004	0	2.72E-17	WDR47;WDR47;WDR47;WDR47;WDR47;WDR47, WDR47;WDR47;WDR47
chr6	146919983	146920129	6	-0.002	2e-04	2.86E-17	C6orf103
chr10	51572203	51572496	7	-0.0056	6e-04	3.09E-17	NCOA4;NCOA4;NCOA4;NCOA4, NCOA4;NCOA4;NCOA4;NCOA4;NCOA4
chr1	115880381	115881214	6	-0.0054	5e-04	3.67E-17	NGF
chr20	61447749	61447879	6	-0.0026	3e-04	3.74E-17	COL9A3
chr14	94254131	94254816	5	-0.0014	1e-04	4.31E-17	PRIMA1
chr10	91295317	91295650	8	-0.0023	2e-04	4.37E-17	SLC16A12
chr2	14774786	14775132	5	-0.0055	6e-04	4.49E-17	FAM84A
chr5	16180033	16180393	11	-0.0055	6e-04	4.71E-17	MARCH11
chr17	46622022	46622522	6	-0.0096	0.001	4.77E-17	HOXB2
chr12	115136072	115136308	12	-0.0012	1e-04	5.42E-17
chr20	45141911	45142336	7	-0.0021	2e-04	6.16E-17	ZNF334;ZNF334;ZNF334;ZNF334, ZNF334;ZNF334, ZNF334;ZNF334;ZNF334
chr14	38676865	38677218	4	-0.0036	4e-04	7.67E-17	SSTR1, SSTR1;SSTR1
chr7	132261393	132261765	3	-0.0053	5e-04	8.43E-17	PLXNA4;PLXNA4;PLXNA4
chr1	111506511	111506715	8	-0.0009	1e-04	1.04E-16	C1orf103;C1orf103, C1orf103;C1orf103;C1orf103;C1orf103
chr6	656719	657150	6	0.002	2e-04	1.13E-16	HUS1B;EXOC2
chr17	32484008	32484259	6	-0.0048	5e-04	1.17E-16	ACCN1
chr3	25469577	25469925	8	-0.0023	2e-04	1.27E-16	RARB;RARB;RARB;RARB, RARB;RARB
chr3	159756648	159756996	5	-0.0042	4e-04	1.42E-16
chr8	57358240	57359200	8	-0.0071	7e-04	1.47E-16	PENK;PENK, PENK;PENK;PENK
chr7	79081666	79082291	7	-0.0026	3e-04	1.54E-16	MAGI2
chr11	27722774	27723245	10	-0.0007	1e-04	1.58E-16	BDNF;BDNF;BDNF;BDNF;BDNF;BDNF;BDNF;BDNF;BDNF;BDNF;BDNF;BDNF;BDNF;BDNF, BDNF;BDNF;BDNF;BDNF;BDNF;BDNF;BDNF;BDNF;BDNF;BDNF;BDNF;BDNF;BDNF;BDNF;BDNF
chr6	108478837	108479584	8	-0.0024	3e-04	1.58E-16
chr4	4861398	4862240	8	-0.0016	2e-04	2.36E-16	MSX1;MSX1, MSX1
chr6	39016363	39016590	4	-0.0047	5e-04	2.54E-16	GLP1R, GLP1R;GLP1R
chr1	62784332	62784762	3	-0.007	7e-04	2.82E-16	KANK4
chr15	68871352	68872082	8	-0.0021	2e-04	2.90E-16	CORO2B, CORO2B;CORO2B
chr5	140762229	140762582	4	-0.0081	8e-04	3.01E-16	PCDHGA4;PCDHGA7;PCDHGA6;PCDHGA1;PCDHGA5;PCDHGB1;PCDHGA3;PCDHGA2;PCDHGB2;PCDHGA7;PCDHGB3, PCDHGA4;PCDHGA6;PCDHGA1;PCDHGA7;PCDHGA5;PCDHGB1;PCDHGA3;PCDHGA7;PCDHGA2;PCDHGB2;PCDHGB3, PCDHGA4;PCDHGA6;PCDHGA1;PCDHGA5;PCDHGB1;PCDHGA3;PCDHGA2;PCDHGB2;PCDHGA7;PCDHGA7;PCDHGB3
chr18	24764966	24765490	5	-0.0066	7e-04	3.08E-16	CHST9;CHST9, CHST9
chr2	154729059	154730157	8	-0.003	3e-04	3.34E-16	GALNT13
chr10	123872229	123872936	4	-0.0043	4e-04	3.60E-16	TACC2;TACC2
chr11	35639590	35639998	6	-0.0013	1e-04	3.63E-16	FJX1;FJX1, FJX1
chr7	49814435	49815642	8	-0.0033	3e-04	3.69E-16	VWC2
chr16	2835331	2835710	3	-0.0032	3e-04	4.02E-16	PRSS33
chr5	89854334	89854425	4	-0.0038	4e-04	4.43E-16	GPR98;GPR98
chr3	61547130	61547287	6	-0.0033	3e-04	4.96E-16	PTPRG, PTPRG;PTPRG
chr11	117186521	117187284	11	-0.0012	1e-04	5.00E-16	BACE1;BACE1;BACE1;BACE1, BACE1;BACE1;BACE1;BACE1;BACE1;BACE1;BACE1;BACE1
chr14	59932113	59932289	6	-0.0025	3e-04	5.08E-16	GPR135
chr20	24449734	24451084	9	-0.003	3e-04	5.66E-16	TMEM90B, TMEM90B;TMEM90B
chr7	112430366	112430772	6	-0.0008	1e-04	6.89E-16	TMEM168;TMEM168, TMEM168
chr17	7486562	7486874	6	0.0039	4e-04	8.01E-16	MPDU1;MPDU1
chr18	25757438	25757710	3	-0.0099	0.001	9.07E-16	CDH2, CDH2;CDH2
chr17	1173760	1174473	4	-0.0065	7e-04	1.08E-15	BHLHA9
chr17	77404457	77404555	2	-0.0079	8e-04	1.34E-15	HRNBP3
chr7	116963193	116963502	5	-0.0081	9e-04	1.46E-15	WNT2;WNT2;WNT2, WNT2;WNT2
chr6	84140683	84140997	7	-0.0031	3e-04	1.80E-15	ME1, ME1;ME1
chr4	156588326	156588740	5	-0.0036	4e-04	1.97E-15	GUCY1A3;GUCY1A3;GUCY1A3;GUCY1A3;GUCY1A3;GUCY1A3;GUCY1A3;GUCY1A3;GUCY1A3, GUCY1A3;GUCY1A3;GUCY1A3;GUCY1A3;GUCY1A3;GUCY1A3;GUCY1A3
chr4	57975793	57976431	5	-0.006	6e-04	2.17E-15	IGFBP7
chr4	128553912	128554168	8	-0.0029	3e-04	2.45E-15	INTU, INTU;INTU
chr11	60691766	60692329	6	-0.0012	1e-04	2.58E-15	TMEM132A;TMEM132A;TMEM132A;TMEM132A, TMEM132A;TMEM132A
chr12	101603453	101603929	4	-0.006	6e-04	4.05E-15	SLC5A8, SLC5A8;SLC5A8
chr8	144852873	144853338	3	-0.0042	4e-04	4.43E-15
chr6	30042980	30043097	7	-0.0006	1e-04	5.14E-15	RNF39;RNF39
chr8	22960251	22960619	8	-0.0023	2e-04	5.32E-15	TNFRSF10C;TNFRSF10C, TNFRSF10C
chr2	124782253	124782885	8	-0.0087	9e-04	7.42E-15	CNTNAP5, CNTNAP5;CNTNAP5
chr18	53257019	53257153	3	-0.0022	2e-04	9.50E-15	TCF4;TCF4
chr1	50489567	50489823	10	-0.0067	7e-04	1.13E-14	AGBL4, AGBL4;AGBL4
chr19	12175631	12176107	6	-0.0041	4e-04	1.19E-14	ZNF844;ZNF844, ZNF844
chr7	63498133	63498313	4	-0.0067	7e-04	1.26E-14
chr13	28544760	28545283	5	-0.0047	5e-04	1.53E-14	CDX2
chr1	169396637	169396909	8	-0.0025	3e-04	1.76E-14	C1orf114, C1orf114;C1orf114
chr3	44626269	44626538	6	-0.004	4e-04	1.84E-14	ZNF660, ZNF660;ZNF660
chr11	2162363	2162483	8	-0.0014	2e-04	2.74E-14	IGF2AS;INS-IGF2;IGF2;IGF2AS;IGF2
chr9	129677390	129677882	3	-0.0008	1e-04	2.79E-14	RALGPS1
chr11	61544854	61545187	2	-0.0126	0.0014	2.80E-14	C11orf9;C11orf9
chr4	184826293	184826479	8	-0.0009	1e-04	2.81E-14	STOX2
chr2	80530431	80530948	5	-0.0056	6e-04	2.85E-14	CTNNA2;LRRTM1;CTNNA2
chr5	2739131	2740132	6	-0.0057	6e-04	3.19E-14
chr6	33132086	33132637	9	0.0042	5e-04	3.34E-14	COL11A2;COL11A2;COL11A2
chr8	31496644	31497464	5	-0.0069	8e-04	3.93E-14	NRG1, NRG1;NRG1
chr11	71955332	71955547	4	-0.0043	5e-04	4.72E-14	PHOX2A
chr2	160653686	160654866	6	-0.0057	6e-04	4.78E-14	CD302
chr6	33282418	33282890	8	-0.0021	2e-04	5.33E-14	TAPBP;TAPBP;TAPBP;ZBTB22;ZBTB22, ZBTB22;TAPBP;TAPBP;TAPBP;ZBTB22
chr2	160918675	160919162	5	-0.0016	2e-04	6.03E-14	PLA2R1;PLA2R1, PLA2R1;PLA2R1;PLA2R1;PLA2R1
chr4	156680029	156680256	3	-0.0134	0.0015	6.17E-14	GUCY1B3, GUCY1B3;GUCY1B3
chr20	19739422	19739935	3	-0.0052	6e-04	6.38E-14
chr12	43945213	43946284	4	-0.0053	6e-04	7.08E-14	ADAMTS20
chr22	46449498	46450114	8	-0.0075	8e-04	7.49E-14	C22orf26;LOC150381, C22orf26;C22orf26;LOC150381
chr15	52587913	52588279	7	-0.0035	4e-04	8.21E-14	MYO5C, MYO5C;MYO5C
chr2	176987465	176988284	5	-0.0076	8e-04	9.29E-14	HOXD9, HOXD9;HOXD9
chr2	88849457	88849576	2	-0.01	0.0011	1.06E-13
chr4	25657365	25657440	6	-0.0092	0.001	1.10E-13	SLC34A2, SLC34A2;SLC34A2
chr7	100425567	100425827	2	-0.0044	5e-04	1.13E-13	EPHB4
chr11	67895682	67896186	4	-0.0081	9e-04	1.35E-13
chr16	34441787	34442373	4	-0.0055	6e-04	1.35E-13
chr6	29760805	29761075	7	-0.0024	3e-04	1.40E-13	HCG4
chr7	8302251	8302301	3	-0.0065	7e-04	1.45E-13	ICA1;ICA1;ICA1
chr16	89245231	89245804	3	0.0047	5e-04	1.57E-13	CDH15
chr20	50418959	50419231	5	0.0033	4e-04	1.69E-13	SALL4;SALL4, SALL4
chr20	9819272	9819717	4	-0.008	9e-04	1.70E-13	PAK7;PAK7, PAK7;PAK7;PAK7;PAK7
chr8	24771114	24771326	5	-0.0049	5e-04	1.75E-13	NEFM;NEFM, NEFM;NEFM;NEFM
chr6	17281327	17281626	5	-0.0024	3e-04	1.87E-13	RBM24;RBM24, RBM24;RBM24;RBM24
chr14	42075406	42075975	7	-0.0023	3e-04	1.93E-13	LRFN5
chr19	53636108	53636309	4	-0.0065	7e-04	2.19E-13	ZNF415;ZNF415;ZNF415;ZNF415;ZNF415;ZNF415;ZNF415, ZNF415;ZNF415;ZNF415;ZNF415
chr10	62703741	62704447	10	-0.0024	3e-04	2.42E-13	RHOBTB1;RHOBTB1;RHOBTB1;RHOBTB1, RHOBTB1;RHOBTB1;RHOBTB1;RHOBTB1;RHOBTB1
chr7	25898206	25898770	7	-0.0043	5e-04	2.47E-13
chr4	57371607	57372411	6	-0.0022	3e-04	2.76E-13	ARL9, ARL9;ARL9
chr4	166300017	166300667	6	-0.0015	2e-04	2.89E-13	CPE, CPE;CPE
chr7	93204175	93204478	6	-0.0036	4e-04	3.32E-13	CALCR;CALCR
chr20	31780882	31781277	5	0.0036	4e-04	3.40E-13	BASE
chr2	176046495	176046632	5	-0.0022	2e-04	4.15E-13	ATP5G3;ATP5G3
chr2	139537745	139537845	4	-0.0111	0.0013	4.32E-13	NXPH2
chr18	29171545	29171977	3	0.0034	4e-04	4.73E-13	TTR
chr22	26875499	26876075	7	-0.0063	7e-04	4.75E-13	HPS4;HPS4, HPS4;HPS4;HPS4
chr6	168390888	168391643	5	0.001	1e-04	5.07E-13
chr5	150400180	150400531	4	-0.0067	8e-04	5.31E-13	GPX3;GPX3, GPX3
chr11	9112715	9113406	10	-0.0013	2e-04	5.39E-13	SCUBE2;SCUBE2, SCUBE2;SCUBE2;SCUBE2;SCUBE2
chr21	22369485	22370864	9	-0.0045	5e-04	6.01E-13	NCAM2, NCAM2;NCAM2
chr7	751830	752456	7	-0.0048	5e-04	6.52E-13	PRKAR1B;PRKAR1B;PRKAR1B;PRKAR1B;PRKAR1B;PRKAR1B, PRKAR1B;PRKAR1B;PRKAR1B;PRKAR1B;PRKAR1B;PRKAR1B;PRKAR1B
chr14	51411267	51411481	4	-0.0015	2e-04	7.09E-13	PYGL;PYGL
chr19	52956729	52957180	6	-0.0031	4e-04	8.40E-13	ZNF578, ZNF578;ZNF578
chr20	17206529	17206946	3	-0.0044	5e-04	9.02E-13	PCSK2
chr13	58203618	58204365	7	-0.0031	4e-04	9.58E-13	PCDH17
chr18	7116977	7118092	6	-0.0034	4e-04	9.74E-13	LAMA1, LAMA1;LAMA1
chr6	28554864	28555230	10	-0.0013	1e-04	1.06E-12	SCAND3;SCAND3, SCAND3
chr8	110703888	110704116	4	-0.009	0.001	1.08E-12	GOLSYN;GOLSYN, GOLSYN;GOLSYN;GOLSYN;GOLSYN
chr12	89743788	89744701	9	-0.0062	7e-04	1.11E-12	DUSP6;DUSP6
chr1	115397597	115398073	4	-0.0068	8e-04	1.12E-12	SYCP1, SYCP1;SYCP1
chr19	44324747	44324945	6	-0.006	7e-04	1.16E-12	LYPD5, LYPD5;LYPD5
chr3	138153357	138153832	6	-0.0013	2e-04	1.43E-12	ESYT3, ESYT3;ESYT3
chr4	155664993	155665625	6	-0.0041	5e-04	1.52E-12	LRAT, LRAT;LRAT
chr15	71055838	71056145	5	-0.0006	1e-04	1.67E-12	UACA, UACA;UACA
chr12	66217779	66218639	6	-0.0025	3e-04	1.72E-12	HMGA2;RPSAP52;HMGA2, HMGA2;HMGA2;RPSAP52;HMGA2;HMGA2
chr12	42877561	42878192	8	-0.0005	1e-04	2.00E-12	PRICKLE1;PRICKLE1;PRICKLE1;PRICKLE1, PRICKLE1;PRICKLE1;PRICKLE1;PRICKLE1;PRICKLE1;PRICKLE1
chr2	176980837	176981919	7	-0.007	8e-04	2.00E-12	HOXD10
chr3	137728810	137728995	4	0.0025	3e-04	2.14E-12	CLDN18;CLDN18
chr6	19804711	19805404	6	-0.0036	4e-04	2.37E-12
chr6	62995876	62996299	8	-0.0053	6e-04	2.93E-12	KHDRBS2;KHDRBS2, KHDRBS2
chr2	14772564	14772963	5	-0.0085	0.001	3.19E-12	FAM84A, FAM84A;FAM84A
chr11	44341361	44341831	5	-0.0042	5e-04	3.21E-12
chr16	22825621	22826117	5	-0.0052	6e-04	3.42E-12	HS3ST2
chr10	21783701	21784395	6	-0.0011	1e-04	3.54E-12	C10orf114
chr16	1358964	1359438	11	-0.0003	0	4.11E-12	UBE2I;UBE2I;UBE2I;UBE2I, UBE2I;UBE2I;UBE2I;UBE2I;UBE2I
chr19	11531469	11532175	4	-0.0049	6e-04	4.13E-12	CCDC151, RGL3;RGL3;CCDC151
chr4	174429370	174429649	4	-0.0086	0.001	4.46E-12
chr6	154831774	154832050	4	-0.0023	3e-04	5.12E-12	CNKSR3
chr19	11924686	11925456	12	-0.0015	2e-04	5.16E-12	ZNF440, ZNF440;ZNF440
chr3	136538369	136538990	5	-0.0043	5e-04	5.48E-12	TMEM22;TMEM22;TMEM22;TMEM22, TMEM22;TMEM22;TMEM22
chr3	157821407	157822072	6	-0.005	6e-04	6.00E-12	SHOX2;SHOX2;SHOX2
chr19	56158851	56159485	5	-0.008	9e-04	6.18E-12	CCDC106;CCDC106, CCDC106
chr18	31158234	31158831	6	-0.0028	3e-04	6.29E-12	ASXL3, ASXL3;ASXL3
chr3	148415443	148415960	4	-0.003	4e-04	6.41E-12	AGTR1;AGTR1;AGTR1;AGTR1;AGTR1;AGTR1;AGTR1;AGTR1, AGTR1;AGTR1;AGTR1;AGTR1
chr5	72598965	72599503	4	-0.0045	5e-04	6.77E-12
chr8	61194072	61194292	7	-0.0016	2e-04	6.86E-12	CA8
chr4	174459412	174460053	4	-0.0047	6e-04	6.93E-12	NBLA00301
chr7	82072779	82073461	5	-0.0049	6e-04	6.93E-12	CACNA2D1;CACNA2D1, CACNA2D1
chr18	35145983	35146050	6	-0.0023	3e-04	8.46E-12	BRUNOL4;BRUNOL4;BRUNOL4;BRUNOL4, BRUNOL4;BRUNOL4;BRUNOL4;BRUNOL4;BRUNOL4;BRUNOL4;BRUNOL4;BRUNOL4
chr3	192126825	192127356	8	-0.0012	1e-04	8.70E-12	FGF12;FGF12, FGF12;FGF12;FGF12
chr4	81256719	81257211	8	-0.0011	1e-04	1.08E-11	C4orf22, C4orf22;C4orf22
chr1	85930813	85931167	6	-0.0013	2e-04	1.25E-11	DDAH1;DDAH1;DDAH1, DDAH1;DDAH1
chr6	41168801	41169049	6	-0.007	8e-04	1.36E-11	TREML2;TREML2, TREML2
chr7	137028165	137028535	6	-0.0036	4e-04	1.50E-11	PTN;PTN, PTN
chr2	177021826	177022285	5	-0.0031	4e-04	1.53E-11
chr4	187645059	187645685	7	-0.0042	5e-04	1.71E-11	FAT1
chr14	91580280	91580605	5	0.0012	1e-04	1.79E-11	C14orf159;C14orf159;C14orf159;C14orf159;C14orf159;C14orf159;C14orf159;C14orf159;C14orf159, C14orf159;C14orf159;C14orf159;C14orf159;C14orf159
chr13	28494004	28494177	6	-0.0034	4e-04	1.82E-11	PDX1, PDX1;PDX1
chr2	175199349	175199741	8	-0.0043	5e-04	2.10E-11	SP9
chr7	20817530	20818226	5	-0.0037	4e-04	2.26E-11
chr5	72528296	72529127	6	-0.0044	5e-04	2.29E-11
chr16	54964820	54965142	6	-0.0026	3e-04	2.33E-11	IRX5
chr3	35680791	35681158	5	-0.0044	5e-04	2.35E-11
chr11	18477153	18477680	6	-0.0095	0.0011	2.63E-11	LDHAL6A;LDHAL6A, LDHAL6A;LDHAL6A;LDHAL6A;LDHAL6A, LDHAL6A;LDHAL6A;LDHAL6A
chr11	128760367	128761202	8	-0.0021	3e-04	2.69E-11	KCNJ5
chr16	82660434	82660670	8	-0.002	2e-04	2.80E-11	CDH13, CDH13;CDH13
chr8	143210309	143210645	2	0.0041	5e-04	3.04E-11
chr6	44191196	44191288	6	-0.0007	1e-04	3.06E-11	SLC29A1;SLC29A1;SLC29A1;SLC29A1;SLC29A1
chr15	96888959	96889464	4	-0.003	4e-04	3.24E-11
chr3	27770995	27772201	11	-0.0048	6e-04	3.78E-11
chr5	149669368	149669674	5	0.0063	8e-04	4.08E-11	CAMK2A;CAMK2A, CAMK2A;CAMK2A;CAMK2A;CAMK2A
chr17	75315486	75315567	5	-0.007	8e-04	4.48E-11	SEPT9;SEPT9;SEPT9
chr16	75285087	75285687	6	-0.0018	2e-04	4.51E-11	BCAR1;BCAR1;BCAR1;BCAR1;BCAR1;BCAR1;BCAR1;BCAR1;BCAR1, BCAR1;BCAR1;BCAR1;BCAR1;BCAR1;BCAR1;BCAR1
chr15	45421860	45422083	7	-0.0019	2e-04	4.97E-11	DUOX1;DUOX1;DUOXA1, DUOX1;DUOX1;DUOXA1;DUOXA1
chr4	75230391	75231177	7	-0.0017	2e-04	5.40E-11	EREG, EREG;EREG
chr6	154360344	154360587	4	-0.0049	6e-04	5.50E-11	OPRM1;OPRM1;OPRM1;OPRM1;OPRM1;OPRM1;OPRM1;OPRM1;OPRM1;OPRM1;OPRM1;OPRM1;OPRM1;OPRM1;OPRM1;OPRM1;OPRM1;OPRM1;OPRM1;OPRM1;OPRM1, OPRM1;OPRM1;OPRM1;OPRM1;OPRM1;OPRM1;OPRM1;OPRM1;OPRM1;OPRM1;OPRM1;OPRM1;OPRM1;OPRM1;OPRM1;OPRM1;OPRM1;OPRM1;OPRM1;OPRM1, OPRM1;OPRM1;OPRM1;OPRM1;OPRM1;OPRM1;OPRM1;OPRM1;OPRM1;OPRM1;OPRM1;OPRM1
chr14	33403862	33404180	3	-0.0066	8e-04	5.64E-11
chr11	6947619	6948265	9	-0.0016	2e-04	5.71E-11	ZNF215, ZNF215;ZNF215
chr1	65467980	65468017	3	0.0059	7e-04	5.83E-11
chr1	54203548	54204252	5	-0.0035	4e-04	6.45E-11
chr7	157320088	157320516	5	0.0044	5e-04	6.55E-11
chr5	1091936	1092793	5	0.0035	4e-04	7.01E-11	SLC12A7
chr3	10547179	10547228	4	-0.0016	2e-04	7.97E-11	ATP2B2;ATP2B2;ATP2B2;ATP2B2
chr19	46318633	46319398	7	-0.0079	0.001	8.29E-11	RSPH6A, SYMPK;RSPH6A, RSPH6A;SYMPK
chr17	73511085	73511506	3	-0.0049	6e-04	8.34E-11	CASKIN2, TSEN54;CASKIN2;CASKIN2
chr15	74421523	74421935	11	-0.002	2e-04	8.37E-11	LOC283731;ISLR2;ISLR2;ISLR2;ISLR2, ISLR2;LOC283731;ISLR2;ISLR2;ISLR2;ISLR2
chr5	36066944	36067343	5	-0.0033	4e-04	9.22E-11	UGT3A2;UGT3A2;UGT3A2;UGT3A2;UGT3A2, UGT3A2;UGT3A2;UGT3A2
chr12	85673200	85673347	4	-0.0055	7e-04	9.23E-11	ALX1
chr14	37132291	37132764	4	-0.0066	8e-04	9.28E-11	PAX9
chr4	87515184	87515480	9	-0.0026	3e-04	9.29E-11	PTPN13;PTPN13;PTPN13;PTPN13, PTPN13;PTPN13;PTPN13;PTPN13;PTPN13;PTPN13;PTPN13;PTPN13
chr10	7453871	7454759	4	-0.0062	8e-04	9.39E-11	SFMBT2
chr1	60280342	60280809	5	-0.0017	2e-04	9.41E-11	HOOK1;HOOK1, HOOK1
chr17	42385946	42386419	6	-0.0017	2e-04	9.54E-11	RUNDC3A;RUNDC3A;RUNDC3A, RUNDC3A;RUNDC3A;RUNDC3A;RUNDC3A;RUNDC3A;RUNDC3A
chr8	63161579	63161676	5	-0.0083	0.001	9.73E-11	NKAIN3;NKAIN3, NKAIN3
chr4	93226495	93227195	6	-0.0066	8e-04	9.78E-11	GRID2
chr1	40203334	40203623	3	0.007	8e-04	1.08E-10	PPIE;PPIE;PPIE
chr1	1475644	1475742	4	-0.003	4e-04	1.23E-10	C1orf70, C1orf70;C1orf70
chr11	89224288	89224684	5	-0.0042	5e-04	1.32E-10	NOX4;NOX4;NOX4;NOX4, NOX4;NOX4;NOX4;NOX4;NOX4;NOX4
chr5	121414211	121414322	4	-0.0069	9e-04	1.40E-10	LOX
chr5	63257554	63257867	6	-0.0059	7e-04	1.53E-10	HTR1A
chr20	21686264	21686308	5	-0.0076	9e-04	1.58E-10	PAX1, PAX1;PAX1
chr3	13323567	13323959	5	-0.0042	5e-04	1.58E-10
chr7	28995786	28996491	4	-0.0046	6e-04	1.75E-10	TRIL
chr8	76319264	76320150	7	-0.0021	3e-04	1.79E-10
chr7	49813031	49813111	5	-0.0056	7e-04	2.04E-10	VWC2
chr14	23306509	23306974	3	-0.0051	6e-04	2.11E-10	MMP14
chr13	36705041	36705622	6	-0.0062	8e-04	2.20E-10	DCLK1;DCLK1, DCLK1
chr17	27333117	27333463	7	-0.0011	1e-04	2.45E-10	SEZ6;SEZ6
chr20	30062970	30063129	7	-0.002	3e-04	2.48E-10	REM1, REM1;REM1
chr10	122215896	122216376	7	-0.0018	2e-04	2.51E-10	PPAPDC1A
chr16	86337418	86337819	5	0.0023	3e-04	2.58E-10
chr14	58332116	58332751	4	-0.0039	5e-04	2.59E-10
chr11	87908134	87908938	9	-0.0042	5e-04	2.71E-10	RAB38, RAB38;RAB38
chr5	145214440	145214769	3	-0.0047	6e-04	2.81E-10	PRELID2;PRELID2;PRELID2;PRELID2, PRELID2;PRELID2;PRELID2
chr3	87039620	87040709	10	-0.0024	3e-04	2.93E-10	VGLL3, VGLL3;VGLL3
chr7	32110523	32111066	6	-0.0039	5e-04	3.40E-10	PDE1C, PDE1C;PDE1C
chr15	35046765	35047411	7	-0.0024	3e-04	3.45E-10	GJD2
chr7	89748278	89749020	4	-0.0117	0.0015	3.82E-10	DPY19L2P4
chr8	132052702	132053262	7	-0.0041	5e-04	3.94E-10	ADCY8, ADCY8;ADCY8
chr13	79183694	79184529	5	-0.0037	5e-04	3.98E-10
chr11	94501367	94501718	7	-0.0009	1e-04	4.07E-10	AMOTL1, AMOTL1;AMOTL1
chr11	89867637	89867819	6	-0.0034	4e-04	4.17E-10	NAALAD2, NAALAD2;NAALAD2
chr11	120195828	120196371	5	-0.0032	4e-04	4.34E-10	TMEM136
chr18	56887310	56887410	5	-0.004	5e-04	4.42E-10	GRP;GRP;GRP, GRP;GRP;GRP;GRP;GRP;GRP
chr17	31254854	31254878	4	-0.0064	8e-04	4.49E-10	TMEM98;TMEM98
chr2	236402329	236402993	3	-0.0042	5e-04	4.68E-10	AGAP1;AGAP1;AGAP1;AGAP1, AGAP1;AGAP1
chr7	47620790	47621687	5	-0.003	4e-04	4.75E-10
chr4	185939339	185940019	9	-0.0019	2e-04	4.76E-10	HELT
chr12	82153256	82153464	5	-0.0051	6e-04	5.15E-10	PPFIA2
chr6	33180930	33181031	5	-0.0064	8e-04	5.60E-10
chr10	13043887	13043986	4	-0.0037	5e-04	6.82E-10	CCDC3
chr15	84322277	84323154	5	-0.0064	8e-04	8.12E-10	ADAMTSL3, ADAMTSL3;ADAMTSL3
chr5	145722468	145722909	5	-0.0039	5e-04	8.25E-10
chr6	100903575	100904055	6	-0.0048	6e-04	8.28E-10	SIM1
chr16	67197129	67197640	6	-0.0037	5e-04	8.39E-10	HSF4;HSF4;FBXL8, HSF4;HSF4;HSF4;HSF4;FBXL8
chr4	187476326	187476703	7	-0.006	8e-04	8.48E-10	MTNR1A
chr2	133174035	133174168	6	-0.0056	7e-04	8.66E-10	GPR39;GPR39, GPR39
chr7	32338150	32338569	4	-0.0052	7e-04	9.27E-10
chr1	161993542	161993987	8	-0.0007	1e-04	1.01E-09	OLFML2B, OLFML2B;OLFML2B
chr18	33767226	33767797	5	-0.0004	0	1.04E-09	MOCOS
chr8	22132714	22132992	5	0.0027	3e-04	1.09E-09	PIWIL2;PIWIL2, PIWIL2;PIWIL2;PIWIL2
chr1	44398998	44399534	4	-0.006	8e-04	1.10E-09	ARTN;ARTN;ARTN;ARTN;ARTN;ARTN, ARTN;ARTN;ARTN;ARTN;ARTN;ARTN;ARTN
chr4	163085235	163085411	7	-0.0039	5e-04	1.11E-09	FSTL5;FSTL5;FSTL5
chr14	37051703	37051902	4	-0.0036	5e-04	1.17E-09	NKX2-8, NKX2-8;NKX2-8
chr16	52580524	52580987	2	-0.0082	0.001	1.22E-09	TOX3;TOX3
chr11	6340890	6341844	6	-0.0053	7e-04	1.27E-09	PRKCDBP, PRKCDBP;PRKCDBP
chr1	201438018	201438647	6	-0.0013	2e-04	1.31E-09	PHLDA3;PHLDA3, PHLDA3
chr19	1456157	1456337	3	-0.0077	0.001	1.34E-09	APC2
chr11	93063886	93064092	4	-0.0071	9e-04	1.42E-09	CCDC67;CCDC67, CCDC67
chr3	26663593	26664621	10	-0.0049	6e-04	1.42E-09	LRRC3B;LRRC3B, LRRC3B
chr22	31002757	31003010	6	-0.007	9e-04	1.76E-09	TCN2
chr16	55090720	55090946	4	-0.0065	8e-04	1.93E-09
chr14	24804022	24804342	4	-0.0058	7e-04	1.98E-09	ADCY4
chr19	17413767	17414300	5	-0.0011	1e-04	1.98E-09	ABHD8, ABHD8;ABHD8
chr2	1543221	1544352	8	6e-04	1e-04	2.30E-09	TPO;TPO;TPO;TPO
chr3	9745610	9746317	3	-0.0052	7e-04	2.34E-09	CPNE9;CPNE9, CPNE9
chr4	15704393	15704599	5	-0.0033	4e-04	2.36E-09	BST1, BST1;BST1
chr2	241938159	241938818	6	-0.0048	6e-04	2.38E-09	SNED1
chr17	39968516	39968838	7	-0.0015	2e-04	2.48E-09	FKBP10;SC65
chr6	32028841	32029024	4	0.0052	7e-04	2.58E-09	TNXB
chr1	214724805	214725599	8	-0.0012	2e-04	2.63E-09	PTPN14
chr8	145925419	145925997	5	-0.0039	5e-04	2.66E-09
chr2	110371141	110371848	6	-0.0011	1e-04	2.79E-09	SEPT10;SEPT10;ANKRD57, SEPT10;ANKRD57;SEPT10, SEPT10;SEPT10;SEPT10;ANKRD57;SEPT10
chr3	190580589	190580898	4	-0.0023	3e-04	2.88E-09	LOC647309
chr21	28218481	28218789	4	-0.0012	2e-04	3.70E-09	ADAMTS1
chr8	23567310	23567658	5	-0.0045	6e-04	3.74E-09
chr2	108602931	108603244	5	-0.007	9e-04	4.06E-09	SLC5A7, SLC5A7;SLC5A7
chr12	95942761	95942907	3	-0.0083	0.0011	4.35E-09	USP44;USP44
chr2	96012586	96012735	4	-0.0038	5e-04	4.45E-09	KCNIP3;KCNIP3
chr13	93879303	93879769	5	-0.0068	9e-04	4.79E-09	GPC6;GPC6, GPC6
chr11	12399109	12399973	5	-0.0081	0.001	4.99E-09	PARVA, PARVA;PARVA
chr11	18433500	18433745	6	0.0132	0.0017	5.08E-09	LDHC;LDHC
chr6	31600450	31600642	8	0.0015	2e-04	5.23E-09	BAT2
chr13	19919156	19919208	3	-0.0109	0.0014	5.32E-09	LOC100101938
chr11	66824138	66824465	7	-0.0046	6e-04	5.57E-09	RHOD
chr15	96876367	96876737	5	-0.0034	4e-04	5.67E-09	NR2F2;NR2F2;NR2F2;NR2F2;MIR1469, NR2F2;NR2F2;NR2F2;NR2F2;NR2F2, NR2F2;NR2F2;NR2F2;MIR1469;NR2F2
chr7	156812941	156813480	4	-0.005	7e-04	5.72E-09
chr17	17494835	17495191	7	-0.0008	1e-04	5.76E-09	PEMT
chr14	104583071	104583972	6	-0.0032	4e-04	6.76E-09	MIR203
chr6	108488335	108489064	5	-0.0064	8e-04	7.17E-09	NR2E1
chr20	8112956	8113573	5	-0.0017	2e-04	8.73E-09	PLCB1;PLCB1
chr6	146864352	146864752	7	-0.0053	7e-04	9.29E-09	RAB32
chr4	74702175	74702713	5	-0.0025	3e-04	9.48E-09	CXCL6;CXCL6, CXCL6
chr7	93205126	93205136	3	-0.0054	7e-04	1.02E-08	CALCR;CALCR
chr18	5197066	5197468	7	-0.0052	7e-04	1.05E-08	LOC642597, LOC642597;LOC642597
chr13	100624130	100624293	6	-0.0048	6e-04	1.12E-08	ZIC5, ZIC5;ZIC5
chr18	13136340	13136597	3	-0.0073	0.001	1.12E-08
chr3	157155332	157155811	4	-0.0048	6e-04	1.16E-08	VEPH1;VEPH1;PTX3;VEPH1
chr7	12443191	12443886	5	-0.003	4e-04	1.16E-08	VWDE;VWDE, VWDE
chr10	106399877	106400114	3	-0.0044	6e-04	1.19E-08	SORCS3
chr2	217498574	217499384	5	-0.0029	4e-04	1.21E-08	IGFBP2
chr1	14925198	14925992	6	-0.0041	5e-04	1.25E-08	KIAA1026;KIAA1026;KIAA1026;KIAA1026, KIAA1026;KIAA1026
chr11	113930011	113930430	3	-0.0007	1e-04	1.36E-08	ZBTB16;ZBTB16;ZBTB16, ZBTB16;ZBTB16
chr18	30051212	30051521	9	-0.0024	3e-04	1.36E-08	FAM59A
chr2	54086854	54087209	9	0.0039	5e-04	1.36E-08	LOC100302652;GPR75, GPR75;LOC100302652, GPR75;LOC100302652;LOC100302652;GPR75, GPR75;LOC100302652;GPR75
chr7	117512803	117513864	7	-0.0037	5e-04	1.42E-08	CTTNBP2
chr4	21950173	21950766	5	-0.0102	0.0013	1.45E-08	KCNIP4, KCNIP4;KCNIP4
chr15	27215952	27216819	12	-0.0023	3e-04	1.55E-08	GABRG3, GABRG3;GABRG3
chr4	176987009	176987174	3	-0.0057	8e-04	1.60E-08	WDR17;WDR17;WDR17;WDR17
chr2	56150341	56150925	6	-0.0036	5e-04	1.64E-08	EFEMP1;EFEMP1;EFEMP1, EFEMP1;EFEMP1;EFEMP1;EFEMP1, EFEMP1;EFEMP1;EFEMP1;EFEMP1;EFEMP1
chr22	34316316	34317024	4	-0.0051	7e-04	1.69E-08	LARGE;LARGE, LARGE;LARGE;LARGE;LARGE
chr12	58119915	58120635	7	0.0047	6e-04	1.71E-08	AGAP2;LOC100130776;AGAP2, LOC100130776;AGAP2;AGAP2
chr8	82644505	82644747	5	-0.0072	9e-04	1.72E-08	CHMP4C;CHMP4C, CHMP4C
chr16	1030444	1030619	5	-0.0055	7e-04	1.76E-08	SOX8
chr20	22565881	22566143	4	-0.0061	8e-04	2.13E-08	FOXA2;FOXA2;FOXA2, FOXA2;FOXA2
chr2	198651076	198651303	2	-0.0035	5e-04	2.25E-08	BOLL;BOLL
chr17	2652531	2652559	2	-0.0054	7e-04	2.33E-08	MIR1253
chr11	79150041	79150411	3	-0.0065	9e-04	2.48E-08	ODZ4
chr10	96162066	96162178	6	-0.0029	4e-04	2.50E-08	TBC1D12
chr7	138482580	138483143	4	0.0046	6e-04	2.63E-08	ATP6V0A4;TMEM213;ATP6V0A4, TMEM213;ATP6V0A4;ATP6V0A4, ATP6V0A4;ATP6V0A4;TMEM213;ATP6V0A4;TMEM213;ATP6V0A4
chr1	220101368	220101728	5	-0.0055	7e-04	2.93E-08	SLC30A10
chr6	101847058	101847656	6	-0.0069	9e-04	3.08E-08	GRIK2;GRIK2;GRIK2, GRIK2;GRIK2;GRIK2;GRIK2;GRIK2;GRIK2
chr3	159943985	159944430	2	-0.0021	3e-04	3.18E-08	LOC401097, LOC401097;LOC401097
chr20	42544716	42544794	4	-0.0057	8e-04	3.41E-08	TOX2;TOX2;TOX2;TOX2;TOX2, TOX2;TOX2;TOX2
chr4	8271369	8271507	4	-0.002	3e-04	3.54E-08	HTRA3;HTRA3, HTRA3
chr6	117586538	117586817	5	-0.0013	2e-04	3.67E-08	VGLL2;VGLL2;VGLL2;VGLL2, VGLL2;VGLL2
chr3	46854173	46854311	4	-0.0022	3e-04	3.75E-08
chr2	45179416	45179787	5	-0.0021	3e-04	3.77E-08
chr16	7354254	7354685	4	-0.0054	7e-04	3.82E-08	A2BP1;A2BP1;A2BP1
chr18	24443262	24443298	2	-0.0059	8e-04	4.01E-08	AQP4;AQP4
chr20	61560373	61560630	4	-0.0043	6e-04	4.06E-08	DIDO1;DIDO1;DIDO1
chr5	178450595	178451078	5	-0.0013	2e-04	4.12E-08	ZNF879;ZNF879, ZNF879
chr7	4751906	4752063	4	0.0052	7e-04	4.38E-08	FOXK1
chr19	22816896	22817371	5	-0.0104	0.0014	5.27E-08	ZNF492, ZNF492;ZNF492
chr4	180979320	180979631	3	-0.0055	7e-04	5.37E-08
chr1	65731836	65731886	2	-0.0093	0.0013	5.40E-08	DNAJC6
chr4	155254016	155254497	3	-0.0034	5e-04	5.55E-08	DCHS2;DCHS2
chr3	157261006	157261202	6	-0.0062	8e-04	6.41E-08	C3orf55;C3orf55;C3orf55;C3orf55, C3orf55;C3orf55;C3orf55;C3orf55;C3orf55;C3orf55;C3orf55
chr4	106816564	106817015	4	-0.0087	0.0012	6.41E-08	NPNT;NPNT, NPNT
chr7	27211117	27211741	3	-0.0055	7e-04	6.54E-08	HOXA10;HOXA10
chr20	25062254	25062860	9	-0.0031	4e-04	7.20E-08	VSX1;VSX1, VSX1;VSX1;VSX1;VSX1
chr4	159131339	159131722	5	-0.0041	6e-04	7.23E-08	TMEM144;TMEM144, TMEM144
chr8	105235715	105236155	4	-0.0036	5e-04	7.45E-08	RIMS2;RIMS2
chr15	75018538	75018774	8	-0.0007	1e-04	7.59E-08	CYP1A1
chr19	9608947	9609542	10	-0.0016	2e-04	7.95E-08	ZNF560
chr9	1042605	1042970	4	-0.0079	0.0011	8.22E-08
chr2	66803033	66804145	6	-0.0038	5e-04	8.46E-08
chr8	110986371	110986982	5	-0.0052	7e-04	8.87E-08	KCNV1, KCNV1;KCNV1
chr13	33589962	33590343	5	-0.0013	2e-04	9.79E-08	KL
chr17	39942930	39943131	7	-0.001	1e-04	9.99E-08	JUP;JUP, JUP;JUP;JUP;JUP
chr11	124709796	124709925	3	-0.0035	5e-04	1.09E-07
chr2	45236630	45236740	6	-0.0042	6e-04	1.09E-07	SIX2
chr10	97802928	97802966	4	-0.0039	5e-04	1.14E-07	CCNJ;CCNJ;CCNJ
chr19	15560076	15560228	5	-0.0011	2e-04	1.16E-07	WIZ;MIR1470, MIR1470;WIZ
chr13	46189883	46190037	5	-0.0055	8e-04	1.17E-07	FAM194B
chr8	79577796	79578124	4	-0.0048	7e-04	1.18E-07	FAM164A
chr7	71802184	71802574	2	-0.0044	6e-04	1.29E-07	CALN1;CALN1, CALN1;CALN1;CALN1
chr6	170337747	170338215	4	0.0071	0.001	1.31E-07
chr17	38334161	38334439	5	-0.0074	0.001	1.32E-07	RAPGEFL1, RAPGEFL1;RAPGEFL1
chr18	55102916	55103785	7	-0.0052	7e-04	1.32E-07	ONECUT2;ONECUT2, ONECUT2
chr10	33294599	33294750	3	-0.0071	0.001	1.33E-07
chr15	89952632	89953295	5	-0.0058	8e-04	1.38E-07
chr11	91957989	91958799	5	-0.0048	7e-04	1.41E-07
chr2	25391656	25391773	5	-0.0057	8e-04	1.60E-07	POMC;POMC
chr8	109095264	109095991	9	-0.0038	5e-04	1.61E-07	RSPO2;RSPO2, RSPO2
chr19	52839334	52839405	2	-0.0046	6e-04	1.67E-07	ZNF610;ZNF610;ZNF610
chr6	10419846	10420079	6	-0.0031	4e-04	1.88E-07	TFAP2A
chr12	6472691	6473299	4	-0.001	1e-04	1.92E-07	SCNN1A;SCNN1A;SCNN1A
chr4	52943099	52943197	2	-0.0051	7e-04	2.31E-07	SPATA18
chr19	19322678	19322902	4	-0.0034	5e-04	2.32E-07	NCAN;NCAN, NCAN
chr13	20806477	20806732	6	-0.0009	1e-04	2.36E-07	GJB6;GJB6;GJB6;GJB6;GJB6;GJB6;GJB6, GJB6;GJB6;GJB6;GJB6
chr5	146889265	146889561	5	-0.0077	0.0011	2.36E-07
chr4	4867424	4867839	4	-0.0053	7e-04	2.96E-07
chr15	33011185	33011441	2	-0.0015	2e-04	2.99E-07	GREM1
chr11	93517122	93517353	5	-0.0005	1e-04	3.10E-07	MED17
chr14	48144369	48145588	5	-0.0072	0.001	3.12E-07	MDGA2
chr6	117198222	117198560	5	-0.0043	6e-04	3.28E-07	RFX6, RFX6;RFX6
chr11	112831915	112832249	5	-0.0009	1e-04	3.30E-07	NCAM1;NCAM1;NCAM1, NCAM1;NCAM1;NCAM1;NCAM1;NCAM1;NCAM1
chr12	28127783	28128599	5	-0.0028	4e-04	3.60E-07
chr1	26372469	26373132	6	-0.0038	5e-04	3.74E-07	SLC30A2;SLC30A2, SLC30A2;SLC30A2;SLC30A2;SLC30A2
chr4	48988015	48988124	4	-0.0071	0.001	3.80E-07	CWH43
chr19	41698814	41698987	7	-0.0042	6e-04	3.84E-07	CYP2S1
chr2	45228334	45228716	4	-0.0048	7e-04	3.84E-07
chr5	72676550	72677287	4	-0.0026	4e-04	4.51E-07
chr4	74904359	74904714	5	-0.002	3e-04	4.74E-07	CXCL3;CXCL3, CXCL3
chr3	133748187	133748505	3	-0.0032	4e-04	4.76E-07	SLCO2A1
chr14	60097379	60097536	2	-0.0046	6e-04	4.94E-07	RTN1;RTN1;RTN1;RTN1, RTN1;RTN1;RTN1
chr1	27114317	27114420	5	-0.0009	1e-04	4.99E-07	PIGV
chr1	68512539	68513063	8	0.0096	0.0013	5.24E-07	DIRAS3
chr2	142887725	142888598	5	-0.0034	5e-04	5.44E-07	LRP1B, LRP1B;LRP1B
chr6	32026302	32026797	6	0.004	6e-04	5.52E-07	TNXB
chr1	180202530	180203143	4	-0.0013	2e-04	5.79E-07	LHX4
chr4	119273827	119274341	5	-0.0026	4e-04	5.94E-07	PRSS12, PRSS12;PRSS12
chr3	181429661	181430485	6	-0.0026	4e-04	6.48E-07	SOX2OT;SOX2, SOX2;SOX2OT;SOX2
chr1	155290446	155290813	6	-0.0083	0.0012	6.61E-07	RUSC1;C1orf104;RUSC1, RUSC1;C1orf104;FDPS;FDPS;RUSC1;FDPS, RUSC1;RUSC1;C1orf104
chr1	68696709	68697386	5	-0.0022	3e-04	6.86E-07	GPR177;GPR177
chr4	140200520	140201065	4	-0.0018	3e-04	7.23E-07	C4orf49
chr4	62066211	62066787	4	-0.0074	0.0011	7.35E-07
chr8	49647703	49647907	5	-0.0096	0.0014	7.61E-07	EFCAB1;EFCAB1;EFCAB1, EFCAB1;EFCAB1;EFCAB1;EFCAB1;EFCAB1
chr2	133427427	133427813	3	-0.0064	9e-04	7.94E-07	LYPD1;LYPD1;LYPD1, LYPD1;LYPD1
chr14	101499433	101500080	6	0.0014	2e-04	7.96E-07	MIR495
chr22	39966653	39966921	3	0.0054	8e-04	8.07E-07	CACNA1I;CACNA1I
chr22	44568387	44568812	6	-0.006	9e-04	8.23E-07	PARVG;PARVG
chr20	33814170	33814184	2	-0.0027	4e-04	8.31E-07	MMP24
chr5	172756429	172756999	5	-0.0021	3e-04	8.57E-07	STC2, STC2;STC2
chr3	10857699	10857798	6	-0.0061	9e-04	8.60E-07	SLC6A11
chr4	174451394	174451468	8	-0.0027	4e-04	8.62E-07	HAND2;NBLA00301
chr5	72415998	72416469	6	-0.0041	6e-04	8.72E-07	TMEM171;TMEM171, TMEM171;TMEM171;TMEM171;TMEM171
chr5	178986291	178986620	4	0.0149	0.0021	8.79E-07	RUFY1;RUFY1;RUFY1
chr12	130387861	130388234	4	-0.0053	8e-04	8.88E-07	TMEM132D, TMEM132D;TMEM132D
chr2	162271801	162272299	5	-0.0033	5e-04	8.97E-07	TBR1
chr17	34058550	34058597	3	-0.0058	8e-04	9.31E-07	RASL10B
chr10	119000927	119001427	4	-0.0036	5e-04	9.96E-07	SLC18A2
chr5	140729653	140730092	5	-0.0077	0.0011	9.97E-07	PCDHGB1;PCDHGA2;PCDHGA1;PCDHGB1;PCDHGA3, PCDHGA2;PCDHGB1;PCDHGA1;PCDHGB1;PCDHGA3
chr19	20162840	20163027	4	-0.0017	2e-04	1.03E-06
chr11	27743619	27744363	6	-0.0014	2e-04	1.06E-06	BDNF;BDNF;BDNF;BDNF, BDNF
chr1	247802802	247803033	3	-0.0114	0.0016	1.10E-06
chr13	46286964	46287719	3	0.002	3e-04	1.11E-06	SPERT
chr2	241562424	241562650	4	-0.0107	0.0015	1.14E-06
chr3	192635636	192636153	6	-0.0017	2e-04	1.16E-06	C3orf59, C3orf59;C3orf59
chr19	51416010	51416213	4	-0.0017	2e-04	1.24E-06
chr4	184718215	184719063	4	-0.0076	0.0011	1.26E-06
chr6	31465716	31466119	9	-0.0002	0	1.34E-06	MICB;MICB, MICB
chr15	93198700	93199141	6	-0.0024	3e-04	1.35E-06	FAM174B;FAM174B, FAM174B
chr3	44690127	44690673	5	-0.0036	5e-04	1.52E-06	ZNF35, ZNF35;ZNF35
chr19	38754726	38755287	7	-0.0016	2e-04	1.55E-06	SPINT2;SPINT2;SPINT2;SPINT2, SPINT2;SPINT2
chr12	103358649	103358708	3	-0.0069	0.001	1.56E-06
chr12	54366760	54367008	6	-0.0039	6e-04	1.74E-06	HOXC11;HOXC11, HOXC11
chr4	4860190	4860617	7	-0.0034	5e-04	1.75E-06	MSX1
chr11	115530431	115531001	5	-0.0026	4e-04	1.81E-06
chr4	17783059	17783331	6	-0.0042	6e-04	1.82E-06	FAM184B, FAM184B;FAM184B
chr10	82116382	82116456	5	-0.002	3e-04	1.95E-06	DYDC2;DYDC1
chr8	16884197	16884225	2	-0.0039	6e-04	1.97E-06	EFHA2
chr15	79382767	79383167	5	-0.0017	2e-04	2.03E-06	RASGRF1;RASGRF1;RASGRF1;RASGRF1, RASGRF1;RASGRF1
chr12	81102486	81102562	2	-0.008	0.0012	2.05E-06	MYF6
chr2	43295303	43295753	5	0.0039	6e-04	2.09E-06
chr3	44754129	44754333	4	-0.0052	8e-04	2.12E-06	ZNF502;ZNF502;ZNF502;ZNF502, ZNF502;ZNF502;ZNF502;ZNF502;ZNF502;ZNF502;ZNF502;ZNF502
chr5	118603742	118603908	4	-0.0048	7e-04	2.18E-06	TNFAIP8
chr17	46799479	46799755	4	-0.0067	0.001	2.23E-06	C17orf93;PRAC, PRAC;C17orf93, PRAC;PRAC;C17orf93
chr13	114103578	114103796	5	0.0042	6e-04	2.25E-06	ADPRHL1;ADPRHL1
chr10	20104452	20104948	5	-0.0033	5e-04	2.27E-06	PLXDC2
chr2	236579469	236580152	4	-0.0048	7e-04	2.41E-06	AGAP1;AGAP1
chr4	37688079	37688416	6	-0.001	1e-04	2.52E-06	RELL1;RELL1
chr6	29945068	29945086	3	-0.0053	8e-04	2.58E-06	HCG9
chr7	20824770	20825545	5	-0.0071	0.001	2.63E-06	SP8;SP8
chr17	41277364	41277462	9	-0.0004	1e-04	2.77E-06	BRCA1;BRCA1;BRCA1;BRCA1;BRCA1;BRCA1;BRCA1;BRCA1;BRCA1;NBR2;BRCA1, NBR2;BRCA1;BRCA1;BRCA1;BRCA1;BRCA1;BRCA1;BRCA1;BRCA1;BRCA1;BRCA1
chr1	91172337	91172770	4	-0.0023	3e-04	2.79E-06
chr2	27958421	27958712	3	-0.0032	5e-04	2.80E-06
chr12	739980	740338	3	-0.0331	0.0048	2.89E-06	NINJ2
chr1	25071311	25071616	6	-0.0005	1e-04	2.90E-06	CLIC4
chr2	193059405	193059645	2	-0.004	6e-04	2.90E-06	TMEFF2, TMEFF2;TMEFF2
chr10	95361132	95361342	4	-0.0067	0.001	2.98E-06	RBP4
chr8	65488308	65489065	6	-0.0041	6e-04	3.01E-06	LOC401463
chr10	110671609	110672231	5	-0.0031	5e-04	3.03E-06
chr19	2291020	2291613	3	0.0118	0.0017	3.17E-06	LINGO3
chr1	99470129	99470560	4	-0.005	7e-04	3.77E-06	LPPR5;LPPR5
chr4	66535145	66535575	7	-0.0049	7e-04	3.79E-06	EPHA5;EPHA5;EPHA5;EPHA5, EPHA5;EPHA5
chr1	171810570	171811299	4	-0.0009	1e-04	3.80E-06	DNM3;DNM3, DNM3;DNM3;DNM3;DNM3
chr10	52833909	52834121	4	-0.004	6e-04	4.01E-06	PRKG1;PRKG1
chr3	74663689	74664120	4	-0.0069	0.001	4.79E-06
chr6	132272408	132272560	3	-0.0044	6e-04	4.79E-06	CTGF, CTGF;CTGF
chr15	91839976	91840132	2	0.0041	6e-04	4.93E-06	SV2B;SV2B
chr6	80247037	80247344	6	-0.0011	2e-04	5.16E-06	LCA5;LCA5, LCA5;LCA5;LCA5;LCA5
chr2	26624667	26625047	7	-0.0067	0.001	5.47E-06	C2orf39, C2orf39;C2orf39
chr10	31610091	31610399	3	-0.0012	2e-04	5.54E-06	ZEB1;ZEB1;ZEB1;ZEB1;ZEB1;ZEB1
chr10	50887568	50887632	4	-0.0071	0.001	6.03E-06	C10orf53;C10orf53
chr17	6735152	6735539	3	-0.0029	4e-04	6.29E-06	TEKT1
chr4	154681066	154681323	4	-0.0023	3e-04	6.36E-06	RNF175;RNF175
chr2	154335368	154335640	6	-0.0013	2e-04	6.50E-06	RPRM
chr1	173638701	173639135	5	-0.0044	6e-04	6.54E-06	ANKRD45
chr11	59324029	59324973	5	0.0022	3e-04	6.95E-06
chr12	72666976	72667526	7	-0.0058	9e-04	7.31E-06	LOC283392;LOC283392;TRHDE, LOC283392;TRHDE;LOC283392
chr8	85096868	85097195	6	-0.0043	6e-04	7.57E-06	RALYL;RALYL;RALYL;RALYL, RALYL;RALYL;RALYL;RALYL;RALYL
chr7	154002270	154002618	4	-0.0047	7e-04	7.62E-06	DPP6;DPP6;DPP6, DPP6;DPP6;DPP6;DPP6
chr16	6069019	6069399	4	-0.0066	0.001	7.82E-06	A2BP1;A2BP1, A2BP1;A2BP1;A2BP1;A2BP1
chr10	75407372	75407823	4	-0.0024	4e-04	7.92E-06	SYNPO2L;SYNPO2L
chr1	107682504	107682818	5	-0.0019	3e-04	7.95E-06	NTNG1;NTNG1;NTNG1, NTNG1;NTNG1;NTNG1;NTNG1;NTNG1;NTNG1, NTNG1;NTNG1;NTNG1;NTNG1;NTNG1
chr19	57183016	57183268	3	-0.0064	0.001	8.12E-06	ZNF835
chr18	37421510	37421988	4	-0.0083	0.0012	8.32E-06
chr10	28030398	28030839	4	-0.004	6e-04	8.42E-06	MKX
chr3	157217331	157217607	7	-0.0012	2e-04	9.08E-06	VEPH1;VEPH1;VEPH1;VEPH1;VEPH1, VEPH1;VEPH1;VEPH1;VEPH1;VEPH1;VEPH1
chr6	30923446	30923743	7	-0.0005	1e-04	9.22E-06
chr20	43729527	43729869	4	-0.0049	7e-04	9.24E-06	KCNS1
chr14	61122774	61123405	4	-0.0039	6e-04	9.59E-06
chr9	90341048	90341458	4	-0.0047	7e-04	1.09E-05	CTSL1;CTSL1;CTSL1;CTSL1, CTSL1;CTSL1
chr11	26353605	26353811	7	-0.0059	9e-04	1.15E-05	ANO3, ANO3;ANO3
chr21	40984610	40984886	6	-0.0061	9e-04	1.19E-05	C21orf88;C21orf88
chr4	41362843	41363705	5	-0.0032	5e-04	1.22E-05	LIMCH1;LIMCH1;LIMCH1, LIMCH1;LIMCH1;LIMCH1;LIMCH1;LIMCH1;LIMCH1
chr14	29254853	29254961	3	-0.0072	0.0011	1.27E-05	C14orf23
chr3	170303147	170303830	7	-0.0041	6e-04	1.28E-05	SLC7A14, SLC7A14;SLC7A14
chr1	57110870	57111122	5	-0.0087	0.0013	1.29E-05	PRKAA2
chr12	31744436	31744695	2	-0.0038	6e-04	1.35E-05	DENND5B
chr6	78173250	78173408	2	-0.0117	0.0018	1.35E-05	HTR1B
chr3	147137147	147137180	2	-0.007	0.0011	1.50E-05
chr10	35896654	35897304	3	-0.01	0.0015	1.52E-05	GJD4
chr6	27342376	27342941	4	-0.003	5e-04	1.56E-05	ZNF204P
chr5	140501403	140501661	5	-0.0046	7e-04	1.57E-05	PCDHB4
chr22	35937291	35937319	4	-0.0024	4e-04	1.62E-05	RASD2
chr12	124873347	124874007	3	-0.0065	0.001	1.76E-05	NCOR2;NCOR2
chr11	128562141	128562297	4	-0.0059	9e-04	1.77E-05	FLI1
chr12	130645423	130646129	6	-0.0029	4e-04	1.84E-05	FZD10
chr4	93224895	93225565	7	-0.002	3e-04	1.84E-05	GRID2, GRID2;GRID2
chr2	201450601	201450962	7	-0.002	3e-04	1.85E-05	AOX1, AOX1;AOX1
chr10	35930436	35930523	4	-0.0052	8e-04	1.92E-05	FZD8
chr16	57831745	57832230	4	0.0036	5e-04	1.98E-05	KIFC3;KIFC3;KIFC3, KIFC3;KIFC3;KIFC3;KIFC3
chr18	5629180	5629371	3	-0.0026	4e-04	2.00E-05
chr1	47691158	47691601	5	-0.0029	4e-04	2.01E-05	TAL1
chr22	43116946	43117318	6	-0.0016	2e-04	2.25E-05	A4GALT
chr14	99711840	99712380	4	-0.0059	9e-04	2.39E-05	BCL11B;BCL11B
chr19	46915570	46915776	2	0.0122	0.0019	2.39E-05	CCDC8
chr21	27543351	27543523	3	-0.0024	4e-04	2.41E-05	APP;APP;APP;APP;APP
chr2	192711481	192712158	4	-0.0044	7e-04	2.46E-05	SDPR;SDPR, SDPR
chr22	46372501	46372742	3	-0.0079	0.0012	2.47E-05	WNT7B;WNT7B, WNT7B
chr1	165414379	165414544	4	-0.0027	4e-04	2.48E-05	RXRG;RXRG;RXRG;RXRG, RXRG;RXRG
chr10	128076941	128077318	5	-0.0051	8e-04	2.50E-05	ADAM12;ADAM12, ADAM12;ADAM12;ADAM12;ADAM12
chr17	26733052	26733488	7	-0.0014	2e-04	2.59E-05	SLC46A1
chr2	6121680	6122107	4	-0.0039	6e-04	2.64E-05	LOC400940
chr2	71126939	71127304	6	-0.0026	4e-04	2.76E-05	VAX2
chr10	52750736	52750995	5	-0.003	5e-04	2.83E-05	PRKG1, PRKG1;PRKG1
chr15	24123232	24123421	4	-0.0069	0.0011	2.85E-05
chr19	49250180	49250561	5	-0.0015	2e-04	2.86E-05	IZUMO1
chr7	42277347	42277410	4	-0.002	3e-04	2.92E-05	GLI3
chr11	125774082	125774092	3	-0.0055	8e-04	2.95E-05	DDX25;PUS3
chr13	72441171	72441523	5	-0.0008	1e-04	3.09E-05	DACH1;DACH1;DACH1, DACH1;DACH1;DACH1;DACH1;DACH1;DACH1
chr4	156129424	156129655	3	-0.0051	8e-04	3.19E-05	NPY2R
chr2	229046029	229046515	4	-0.0038	6e-04	3.26E-05	SPHKAP;SPHKAP, SPHKAP;SPHKAP;SPHKAP;SPHKAP
chr13	112711380	112712475	7	-0.0029	4e-04	3.45E-05
chr1	50888826	50889294	5	-0.0043	7e-04	3.73E-05	DMRTA2, DMRTA2;DMRTA2
chr10	93392870	93393048	4	-0.0076	0.0012	3.75E-05	PPP1R3C
chr11	61522765	61522807	4	0.0018	3e-04	3.76E-05	C11orf9;C11orf9;DKFZP434K028
chr10	25463757	25464513	13	-0.001	2e-04	3.97E-05	LOC100128811;GPR158, LOC100128811;GPR158;GPR158
chr18	20714332	20714496	3	-0.0058	9e-04	4.02E-05	CABLES1;CABLES1
chr7	94537875	94538194	5	-0.0044	7e-04	4.06E-05	PPP1R9A;PPP1R9A;PPP1R9A;PPP1R9A;PPP1R9A
chr1	204950701	204951031	2	0.0052	8e-04	4.10E-05	NFASC;NFASC;NFASC;NFASC
chr6	29692082	29692111	3	0.0067	0.001	4.16E-05	HLA-F;HLA-F;HLA-F
chr7	51384371	51384676	7	-0.0035	5e-04	4.17E-05	COBL, COBL;COBL
chr6	29869838	29870062	5	0.0065	0.001	4.28E-05	HCG2P7
chr5	137090169	137090689	7	-0.0007	1e-04	4.44E-05	HNRNPA0
chr17	45908966	45909410	6	-0.0005	1e-04	4.57E-05	MRPL10;LRRC46, MRPL10;LRRC46;LRRC46
chr2	237077704	237078223	3	-0.0049	8e-04	4.68E-05	GBX2
chr5	24644988	24645147	5	-0.0017	3e-04	4.68E-05	CDH10
chr21	34398085	34398532	7	-0.0023	4e-04	4.72E-05	OLIG2, OLIG2;OLIG2
chr11	134201640	134201993	4	-0.0055	9e-04	4.74E-05	GLB1L2, GLB1L2;GLB1L2
chr11	65600846	65601267	5	-0.0009	1e-04	5.24E-05	SNX32
chr2	177042942	177043501	5	-0.0026	4e-04	5.41E-05
chr11	2871423	2871992	8	0.0013	2e-04	5.52E-05
chr21	44494722	44495495	5	-0.0031	5e-04	5.55E-05	CBS
chr5	172754465	172755421	6	-0.0023	4e-04	5.64E-05	STC2, STC2;STC2
chr2	171573223	171573891	4	-0.0087	0.0014	5.65E-05	SP5
chr19	15217993	15218329	7	-0.0016	3e-04	5.69E-05	SYDE1
chr14	85996274	85996873	8	-0.0029	4e-04	5.72E-05	FLRT2;FLRT2, FLRT2
chr10	131761206	131761660	5	-0.0034	5e-04	5.79E-05	EBF3
chr10	110225900	110226691	5	-0.0093	0.0015	5.94E-05
chr11	3638448	3638458	2	0.0031	5e-04	5.98E-05
chr22	50585216	50585413	6	0.0036	6e-04	6.01E-05	MOV10L1;MOV10L1;MOV10L1;MOV10L1
chr20	37352612	37353158	8	-0.0034	5e-04	6.09E-05	SLC32A1, SLC32A1;SLC32A1
chr7	193229	194000	6	-0.0031	5e-04	7.12E-05	FAM20C
chr5	54518883	54519686	6	-0.0045	7e-04	7.15E-05
chr5	159739831	159739851	2	-0.003	5e-04	7.26E-05	CCNJL
chr13	100627175	100627341	2	-0.0055	9e-04	7.39E-05
chr11	69924339	69924364	3	-0.0052	8e-04	7.83E-05	ANO1
chr2	38302892	38303472	7	-0.0014	2e-04	7.85E-05	CYP1B1;CYP1B1, CYP1B1
chr6	69344406	69344416	2	-0.0039	6e-04	7.89E-05	BAI3
chr1	153650884	153651325	9	-0.0004	1e-04	7.94E-05	NPR1, NPR1;NPR1
chr12	24716640	24717058	4	-0.0063	0.001	7.98E-05	SOX5
chr4	85887382	85887600	2	-0.0056	9e-04	8.15E-05	WDFY3;C4orf12;WDFY3, C4orf12;WDFY3
chr2	242255165	242255421	6	-0.0003	0	8.34E-05	HDLBP;HDLBP;SEPT2;SEPT2;SEPT2;SEPT2, SEPT2;SEPT2;SEPT2;HDLBP;SEPT2, SEPT2;SEPT2;HDLBP;SEPT2;SEPT2, SEPT2;SEPT2;SEPT2;HDLBP;SEPT2;SEPT2;SEPT2
chr3	62859461	62859618	2	-0.0038	6e-04	8.66E-05	CADPS;CADPS;CADPS
chr6	84562888	84562908	3	-0.0057	9e-04	9.31E-05	RIPPLY2
chr1	44873057	44873692	5	-0.0027	4e-04	1.02E-04	RNF220
chr1	120173989	120174570	4	-0.0072	0.0011	1.09E-04	ZNF697
chr14	38091470	38091926	4	-0.0073	0.0012	1.26E-04
chr17	44928552	44929245	6	-0.0017	3e-04	1.28E-04	WNT9B, WNT9B;WNT9B
chr10	134601851	134602228	3	-0.0044	7e-04	1.35E-04
chr6	108487063	108487100	4	-0.0043	7e-04	1.36E-04	NR2E1
chr17	12569110	12569213	5	-0.0051	8e-04	1.38E-04	MYOCD;MYOCD, MYOCD;MYOCD;MYOCD;MYOCD
chr20	23015906	23015936	4	-0.0071	0.0011	1.45E-04	SSTR4
chr3	147111120	147112143	6	-0.0067	0.0011	1.46E-04	ZIC4;ZIC4;ZIC4;ZIC4;ZIC4, ZIC4;ZIC4;ZIC4
chr1	248020641	248020812	4	-0.0052	8e-04	1.47E-04	TRIM58
chr4	111542063	111543401	6	-0.0038	6e-04	1.59E-04	PITX2;PITX2;PITX2
chr12	131438527	131438788	5	-0.0027	4e-04	1.63E-04	GPR133;GPR133
chr6	170730413	170730693	3	-0.0071	0.0011	1.63E-04
chr12	3445716	3446067	3	0.0054	9e-04	1.66E-04
chr1	15271830	15272082	3	0.0047	8e-04	1.70E-04	KIAA1026;KIAA1026;KIAA1026;KIAA1026;KIAA1026
chr10	134730258	134730571	3	0.0038	6e-04	1.71E-04
chr10	20105452	20106089	4	-0.0075	0.0012	1.81E-04	PLXDC2;PLXDC2, PLXDC2
chr4	128544375	128544667	3	-0.0088	0.0014	1.84E-04
chr17	41278135	41278444	10	0.0071	0.0011	1.85E-04	BRCA1;NBR2;BRCA1;BRCA1;BRCA1;BRCA1
chr18	6414602	6415118	7	-0.0022	4e-04	1.87E-04	L3MBTL4
chr21	38580484	38580812	4	-0.0042	7e-04	1.90E-04	DSCR9
chr1	46668822	46669345	6	-0.0018	3e-04	2.00E-04	C1orf190;POMGNT1, POMGNT1;C1orf190
chr14	61104032	61104571	4	-0.0071	0.0011	2.00E-04
chr3	135685042	135685428	4	-0.0013	2e-04	2.01E-04	PPP2R3A
chr6	30523242	30523418	4	-0.0025	4e-04	2.07E-04	GNL1;PRR3;PRR3
chr19	53696569	53696886	6	-0.0037	6e-04	2.08E-04	ZNF665, ZNF665;ZNF665
chr11	69455217	69455493	9	-0.0006	1e-04	2.18E-04	CCND1
chr7	6476003	6476110	2	-0.0076	0.0012	2.28E-04	DAGLB;DAGLB
chr8	73163696	73164019	3	-0.0042	7e-04	2.28E-04
chr6	123317184	123317714	7	-0.0034	5e-04	2.35E-04	CLVS2, CLVS2;CLVS2
chr11	93582929	93583693	6	-0.0066	0.0011	2.47E-04	C11orf90
chr14	27067372	27067895	4	-0.0083	0.0013	2.47E-04	NOVA1;NOVA1;NOVA1
chr17	7461260	7461638	4	-0.0064	0.001	2.50E-04	TNFSF13;TNFSF13;TNFSF13;TNFSF13;TNFSF12-TNFSF13;TNFSF13;TNFSF13, TNFSF13;TNFSF13;TNFSF12-TNFSF13;TNFSF13, TNFSF12-TNFSF13;TNFSF13;TNFSF13;TNFSF13
chr8	105342214	105342365	3	-0.0048	8e-04	2.55E-04
chr3	112931182	112931202	3	-0.0039	6e-04	2.60E-04	BOC
chr22	39953557	39954186	4	-0.0047	8e-04	2.63E-04
chr7	43152468	43153023	3	-0.0048	8e-04	2.73E-04	HECW1, HECW1;HECW1
chr20	60795818	60796141	4	-0.0049	8e-04	2.99E-04	HRH3
chr2	130691738	130691882	2	-0.0156	0.0025	3.10E-04	LOC389033
chr19	7927207	7927554	3	-0.0025	4e-04	3.18E-04	EVI5L;EVI5L
chr12	119212160	119212319	3	-0.0051	8e-04	3.20E-04
chr17	7341436	7341936	5	-0.0044	7e-04	3.20E-04	FGF11
chr17	7832680	7833163	6	0.007	0.0011	3.21E-04	KCNAB3
chr22	24890690	24890831	6	-0.0082	0.0013	3.25E-04	C22orf45;C22orf45;UPB1
chr18	7566558	7566781	3	-0.0068	0.0011	3.27E-04	PTPRM;PTPRM
chr16	2014791	2015066	8	-0.0004	1e-04	3.33E-04	SNHG9;RPS2;SNORA78, SNHG9;SNORA78;RPS2, SNHG9;RPS2;SNORA78;RPS2
chr7	121956740	121957254	5	-0.0049	8e-04	3.36E-04
chr4	141348699	141348950	5	-0.0009	2e-04	3.58E-04	CLGN;CLGN, CLGN;CLGN;CLGN;CLGN
chr11	122852284	122852417	3	-0.0056	9e-04	3.62E-04	BSX
chr19	41106155	41106351	4	-0.003	5e-04	3.63E-04	LTBP4;LTBP4;LTBP4
chr1	53067894	53067965	2	-0.0015	2e-04	3.78E-04	GPX7
chr7	21582834	21583438	4	-0.0031	5e-04	4.01E-04	DNAH11;DNAH11, DNAH11
chr10	64133795	64133801	2	-0.0048	8e-04	4.05E-04	ZNF365;ZNF365;ZNF365
chr1	1141927	1142215	5	-0.0014	2e-04	4.07E-04	TNFRSF18;TNFRSF18;TNFRSF18, TNFRSF18;TNFRSF18;TNFRSF18;TNFRSF18;TNFRSF18;TNFRSF18
chr6	33156779	33157138	6	0.0023	4e-04	4.16E-04	COL11A2;COL11A2;COL11A2;COL11A2
chr1	47489543	47489776	2	-0.0052	8e-04	4.21E-04	CYP4X1
chr12	33593004	33593049	2	-0.0074	0.0012	4.34E-04	SYT10
chr11	49230036	49230168	2	-0.0034	6e-04	4.42E-04	FOLH1;FOLH1;FOLH1;FOLH1
chr3	24563497	24563685	2	-0.0013	2e-04	4.55E-04
chr1	41444871	41445206	3	-0.0021	4e-04	4.59E-04	CTPS;CTPS, CTPS
chr15	37403184	37403242	3	-0.0028	5e-04	4.63E-04
chr15	47476370	47476482	3	-0.0091	0.0015	4.71E-04
chr11	123524938	123525662	5	-0.0016	3e-04	4.74E-04	SCN3B;SCN3B, SCN3B;SCN3B;SCN3B;SCN3B
chr9	139456541	139456546	2	0.0075	0.0012	4.82E-04
chr5	10307544	10307831	4	-0.0015	2e-04	4.89E-04	CMBL;CMBL, CMBL
chr8	38964993	38965252	5	-0.0092	0.0015	5.02E-04	ADAM32;ADAM32, ADAM32
chr1	2799579	2799662	2	0.0096	0.0016	5.04E-04
chr6	170606197	170606506	3	-0.004	7e-04	5.12E-04
chr15	99091228	99092014	5	-0.006	0.001	5.19E-04
chr4	107957072	107957430	4	-0.0039	6e-04	5.46E-04	DKK2;DKK2
chr1	34630844	34630944	4	-0.0018	3e-04	5.69E-04	CSMD2
chr3	192232712	192232863	2	-0.0056	9e-04	5.91E-04	FGF12
chr21	38071688	38072186	6	-0.0055	9e-04	5.92E-04	SIM2;SIM2
chr5	178800278	178800355	3	0.0019	3e-04	6.12E-04
chr6	39692861	39693357	6	-0.0034	6e-04	6.12E-04	KIF6, KIF6;KIF6
chr13	113776873	113777109	6	0.0037	6e-04	6.25E-04	F10
chr19	29284353	29285009	3	-0.0064	0.0011	6.31E-04
chr10	126850362	126850823	3	-0.0049	8e-04	6.40E-04	CTBP2;CTBP2, CTBP2
chr1	91300231	91300390	4	-0.0043	7e-04	6.44E-04
chr1	16481937	16482553	5	-0.004	7e-04	6.48E-04	EPHA2;EPHA2, EPHA2
chr1	37499309	37499649	4	-0.0064	0.0011	6.58E-04	GRIK3
chr3	44726891	44726929	2	-0.0048	8e-04	6.95E-04
chr19	44331009	44331318	3	-0.0046	8e-04	7.25E-04	ZNF283
chr17	46827458	46827626	3	-0.0038	6e-04	7.33E-04
chr17	77952247	77952463	3	0.0019	3e-04	7.36E-04	TBC1D16
chr9	89763370	89763432	3	-0.0031	5e-04	7.44E-04	C9orf170
chr13	110959104	110959650	4	-0.0069	0.0011	7.68E-04	COL4A2;COL4A1, COL4A2;COL4A1;COL4A1, COL4A1;COL4A2;COL4A2, COL4A1;COL4A2
chr18	60263588	60263973	4	-0.0042	7e-04	7.89E-04
chr3	64671315	64672542	5	-0.0026	4e-04	7.95E-04	ADAMTS9
chr12	123258742	123258933	5	-0.0024	4e-04	8.18E-04	CCDC62;CCDC62;CCDC62
chr2	208030666	208030726	3	-0.0019	3e-04	8.25E-04	KLF7
chr8	70982867	70983348	3	-0.0054	9e-04	8.34E-04	PRDM14
chr14	57261601	57261886	2	-0.0042	7e-04	8.55E-04
chr5	176314364	176314737	5	0.0022	4e-04	8.56E-04	HK3
chr4	54965829	54966247	5	-0.0012	2e-04	8.79E-04	GSX2, GSX2;GSX2
chr5	178322752	178322924	5	-0.0071	0.0012	8.92E-04	ZFP2, ZFP2;ZFP2
chr1	223538174	223538379	4	-0.0101	0.0017	9.08E-04	SUSD4;SUSD4
chr7	33944924	33945201	3	-0.0027	4e-04	9.12E-04	BMPER;BMPER, BMPER
chr14	95234965	95235402	5	-0.0041	7e-04	9.17E-04	GSC
chr4	130014699	130014893	8	-0.0004	1e-04	9.18E-04	C4orf33;SCLT1;SCLT1, C4orf33;SCLT1, C4orf33;SCLT1;C4orf33
chr17	46894490	46894674	4	-0.0011	2e-04	9.33E-04	TTLL6
chr1	33351761	33352204	4	-0.0022	4e-04	9.47E-04	HPCA
chr12	113573222	113574084	13	-0.0004	1e-04	9.61E-04	RASAL1, RASAL1;RASAL1
chr1	160040195	160040660	5	-0.0032	5e-04	9.95E-04	KCNJ10
chr14	30396153	30396973	4	-0.0078	0.0013	9.99E-04	PRKD1, PRKD1;PRKD1
chr5	174151492	174151779	5	-0.0049	8e-04	1.01E-03	MSX2, MSX2;MSX2
chr20	33999761	34000170	7	-0.001	2e-04	1.02E-03	UQCC;UQCC, UQCC;UQCC;UQCC;UQCC
chr15	100533202	100533253	3	0.0065	0.0011	1.03E-03	ADAMTS17
chr3	160823231	160823318	4	-0.0047	8e-04	1.04E-03	B3GALNT1;B3GALNT1;B3GALNT1;B3GALNT1;B3GALNT1
chr3	134083080	134083286	4	-0.0034	6e-04	1.11E-03	AMOTL2
chr10	131665635	131666314	6	0.002	3e-04	1.16E-03	EBF3
chr12	64062526	64062724	3	-0.0052	9e-04	1.16E-03	DPY19L2
chr11	101454626	101454765	6	-0.0042	7e-04	1.18E-03	TRPC6, TRPC6;TRPC6
chr11	33891924	33892236	2	-0.0027	5e-04	1.25E-03	LMO2;LMO2;LMO2
chr19	52900988	52901307	4	-0.0033	5e-04	1.25E-03	ZNF528;ZNF528, ZNF528
chr20	61339871	61340116	5	-0.0018	3e-04	1.26E-03	NTSR1
chr14	94855099	94855344	2	0.0048	8e-04	1.29E-03	SERPINA1;SERPINA1;SERPINA1;SERPINA1;SERPINA1;SERPINA1;SERPINA1;SERPINA1;SERPINA1;SERPINA1;SERPINA1, SERPINA1;SERPINA1;SERPINA1;SERPINA1;SERPINA1;SERPINA1;SERPINA1;SERPINA1;SERPINA1;SERPINA1;SERPINA1;SERPINA1
chr14	105173786	105173980	3	0.0053	9e-04	1.30E-03	INF2;INF2
chr19	46580441	46580807	2	-0.003	5e-04	1.31E-03
chr1	147012684	147012802	4	-0.0049	8e-04	1.34E-03	BCL9
chr2	133428422	133428510	3	-0.0053	9e-04	1.34E-03	LYPD1;LYPD1, LYPD1;LYPD1;LYPD1
chr18	5895225	5895990	4	-0.0024	4e-04	1.35E-03
chr7	116594430	116594693	4	-0.0043	7e-04	1.35E-03	ST7;ST7;ST7OT4;ST7OT1, ST7;ST7;ST7OT1;ST7OT4
chr12	49485778	49485900	2	-0.0039	7e-04	1.38E-03	DHH
chr11	15136150	15136475	6	-0.003	5e-04	1.40E-03	INSC;INSC
chr12	3068026	3068077	3	-0.002	3e-04	1.41E-03	TEAD4;TEAD4;TEAD4
chr3	134092608	134092862	5	-0.0022	4e-04	1.42E-03	AMOTL2
chr2	121223964	121224009	2	0.0098	0.0017	1.43E-03	LOC84931
chr11	120039642	120039917	2	-0.0022	4e-04	1.47E-03
chr5	72595625	72595741	3	-0.0095	0.0016	1.47E-03
chr7	153584416	153584839	6	-0.0072	0.0012	1.49E-03	DPP6, DPP6;DPP6
chr2	17721764	17721803	5	-0.0045	8e-04	1.50E-03	VSNL1
chr2	153191715	153191822	4	-0.0007	1e-04	1.56E-03	FMNL2, FMNL2;FMNL2
chr1	50513645	50513870	6	-0.0063	0.0011	1.57E-03	ELAVL4;ELAVL4, ELAVL4
chr11	111411199	111411381	4	-0.0051	9e-04	1.61E-03	LAYN;LAYN, LAYN
chr13	25946220	25946838	5	-0.0013	2e-04	1.61E-03	ATP8A2, ATP8A2;ATP8A2
chr3	79068813	79068857	3	-0.0037	6e-04	1.63E-03	ROBO1;ROBO1;ROBO1;ROBO1
chr6	127440104	127440510	3	-0.0016	3e-04	1.65E-03	RSPO3, RSPO3;RSPO3
chr1	94702583	94702724	2	-0.0032	5e-04	1.66E-03	ARHGAP29
chr1	240255627	240256019	3	-0.0038	6e-04	1.67E-03	FMN2
chr4	111539291	111539907	4	-0.0036	6e-04	1.68E-03	PITX2;PITX2;PITX2
chr5	71402893	71403502	6	-0.0022	4e-04	1.70E-03	MAP1B, MAP1B;MAP1B
chr15	83953690	83953780	6	-0.0023	4e-04	1.72E-03	BNC1
chr20	30777790	30778370	3	-0.0026	4e-04	1.78E-03	TSPYL3
chr16	67695257	67695462	4	-0.0045	8e-04	1.81E-03	PARD6A;ACD;ACD;PARD6A;ACD
chr8	70983532	70983600	3	-0.0049	8e-04	1.85E-03	PRDM14, PRDM14;PRDM14
chr19	3868872	3869086	3	-0.0083	0.0014	1.88E-03	ZFR2;ZFR2;ZFR2
chr20	55204278	55204986	6	-0.0017	3e-04	1.90E-03	TFAP2C, TFAP2C;TFAP2C
chr14	70346798	70346849	2	-0.0071	0.0012	1.91E-03	SMOC1;SMOC1
chr17	7348399	7348490	3	-0.0076	0.0013	1.91E-03	CHRNB1, CHRNB1;CHRNB1
chr5	63461566	63461803	3	-0.0206	0.0035	1.96E-03	RNF180;RNF180
chr2	17699243	17699746	5	-0.0023	4e-04	1.98E-03	RAD51AP2, RAD51AP2;RAD51AP2
chr8	77590040	77590513	3	-0.0035	6e-04	2.00E-03	LOC100192378
chr11	4928579	4928760	2	0.0052	9e-04	2.16E-03	OR51A7
chr19	15281248	15281517	3	8e-04	1e-04	2.25E-03	NOTCH3
chr17	5019310	5019638	3	-0.007	0.0012	2.32E-03	ZNF232
chr2	238395764	238395947	5	-0.0053	9e-04	2.36E-03	MLPH;MLPH, MLPH;MLPH;MLPH;MLPH
chr1	65991176	65991596	3	-0.0101	0.0017	2.38E-03	LEPR;LEPR;LEPR
chr6	29717019	29717136	4	-0.0011	2e-04	2.42E-03	LOC285830;LOC285830
chr17	46659751	46660002	4	-0.0104	0.0018	2.43E-03
chr4	66536186	66536463	4	-0.0028	5e-04	2.53E-03	EPHA5;EPHA5
chr8	105601641	105601696	2	-0.0066	0.0011	2.53E-03	LRP12;LRP12
chr6	117086941	117087010	3	-0.0041	7e-04	2.59E-03	FAM162B
chr13	110522020	110522297	4	-0.0152	0.0026	2.61E-03
chr16	88933068	88933359	4	0.0032	5e-04	2.64E-03	PABPN1L
chr15	35014229	35014270	2	-0.0044	8e-04	2.65E-03
chr11	121986974	121987155	4	0.005	9e-04	2.66E-03	LOC399959;BLID
chr16	52581551	52581719	3	-0.0039	7e-04	2.85E-03	TOX3;TOX3
chr5	170736021	170736251	6	-0.0035	6e-04	2.85E-03	TLX3
chr4	91048419	91049007	8	-0.0017	3e-04	2.86E-03	FAM190A, FAM190A;FAM190A
chr8	77618141	77618625	5	0.0031	5e-04	2.86E-03	ZFHX4
chr12	85673860	85674531	9	-0.0043	7e-04	2.87E-03	ALX1
chr20	443632	443641	2	-0.0061	0.0011	3.01E-03	TBC1D20
chr2	56411208	56411534	3	-0.0039	7e-04	3.02E-03	CCDC85A, CCDC85A;CCDC85A
chr17	1613842	1614268	5	-0.0021	4e-04	3.06E-03	TLCD2
chr5	23507469	23507656	5	-0.0119	0.0021	3.13E-03	PRDM9
chr5	122425425	122425702	2	-0.0011	2e-04	3.31E-03	PRDM6
chr4	134072237	134072931	3	-0.0068	0.0012	3.32E-03	PCDH10;PCDH10
chr21	38070041	38071066	12	-0.0017	3e-04	3.39E-03	SIM2;SIM2
chr22	41940476	41940697	6	-0.0003	1e-04	3.42E-03	POLR3H;POLR3H;POLR3H;POLR3H;POLR3H, POLR3H;POLR3H;POLR3H
chr6	30121930	30122143	6	0.0034	6e-04	3.48E-03	TRIM10;TRIM10
chr11	126872760	126873580	6	-0.0041	7e-04	3.49E-03
chr14	101350694	101350872	4	0.0019	3e-04	3.49E-03	MIR136;RTL1;MIR432
chr2	223288923	223289683	5	-0.0033	6e-04	3.49E-03	SGPP2
chr19	39798481	39799137	4	0.0053	9e-04	3.55E-03	LRFN1
chr4	40751845	40752151	3	-0.003	5e-04	3.55E-03	NSUN7, NSUN7;NSUN7
chr17	47653306	47653646	4	-0.0036	6e-04	3.81E-03	NXPH3;NXPH3, NXPH3
chr6	96463710	96464135	4	-0.0053	9e-04	3.82E-03	FUT9;FUT9, FUT9
chr10	33623905	33624131	4	-0.0031	5e-04	3.87E-03	NRP1;NRP1;NRP1
chr9	127539240	127539738	2	-0.0011	2e-04	3.90E-03	OLFML2A
chr2	176956841	176957055	2	-0.0046	8e-04	3.95E-03	HOXD13
chr10	73848764	73848817	2	-0.0067	0.0012	3.98E-03	SPOCK2;SPOCK2;SPOCK2;SPOCK2, SPOCK2;SPOCK2
chr6	31649291	31649502	8	-0.0006	1e-04	4.15E-03	LY6G5C
chr17	43221327	43221575	3	-0.0078	0.0014	4.21E-03	ACBD4;ACBD4;ACBD4;ACBD4
chr5	140734758	140735027	3	-0.0081	0.0014	4.46E-03	PCDHGA2;PCDHGA4;PCDHGA1;PCDHGB1;PCDHGA3;PCDHGA4, PCDHGA4;PCDHGA4;PCDHGA2;PCDHGA1;PCDHGB1;PCDHGA3
chr16	31483277	31483534	4	-0.0015	3e-04	4.50E-03	TGFB1I1;TGFB1I1;TGFB1I1, TGFB1I1;TGFB1I1;TGFB1I1;TGFB1I1
chr7	27275240	27275738	4	-0.0035	6e-04	4.56E-03
chr16	70720133	70720314	3	-0.0033	6e-04	4.73E-03	MTSS1L
chr9	100615201	100615357	3	-0.0023	4e-04	4.84E-03	FOXE1
chr13	107186476	107186870	3	-0.0051	9e-04	5.01E-03	EFNB2
chr1	112533134	112533136	2	-0.0048	8e-04	5.08E-03	KCND3;KCND3
chr2	119915368	119916662	9	-0.0005	1e-04	5.12E-03	C1QL2;C1QL2, C1QL2
chr20	11872206	11872261	2	-0.0018	3e-04	5.15E-03	BTBD3
chr13	39261165	39261796	5	-0.006	0.001	5.25E-03	FREM2;FREM2, FREM2
chr17	52977867	52978194	6	-0.0006	1e-04	5.43E-03	TOM1L1, TOM1L1;TOM1L1
chr16	1600926	1600969	2	0.0018	3e-04	5.48E-03	IFT140;TMEM204
chr19	52206224	52206446	3	-0.0067	0.0012	5.53E-03	NCRNA00085
chr11	107462430	107462445	3	-0.0016	3e-04	5.55E-03	ELMOD1;LOC643923;ELMOD1
chr8	17270608	17271105	6	-0.0053	9e-04	5.55E-03	MTMR7;MTMR7, MTMR7
chr15	53095823	53096248	4	-0.0024	4e-04	5.71E-03
chr18	10454681	10455183	4	-0.007	0.0012	5.71E-03	APCDD1;APCDD1, APCDD1
chr5	68788113	68788469	4	-0.0024	4e-04	5.85E-03	OCLN;OCLN, OCLN
chr15	43662581	43662934	3	-0.0038	7e-04	6.07E-03	TUBGCP4;ZSCAN29
chr22	44419905	44419911	2	-0.0013	2e-04	6.17E-03	PARVB;PARVB
chr20	10015419	10015909	7	-0.0012	2e-04	6.25E-03	ANKRD5;ANKRD5, ANKRD5;ANKRD5;ANKRD5;ANKRD5
chr16	73096842	73097057	5	-0.0015	3e-04	6.72E-03
chr7	100964734	100964998	4	-0.0052	9e-04	7.68E-03	RABL5;RABL5;RABL5;RABL5;RABL5;RABL5, RABL5;RABL5;RABL5;RABL5, RABL5;RABL5;RABL5;RABL5;RABL5;RABL5;RABL5;RABL5
chr3	28616847	28617854	5	-0.0064	0.0011	7.80E-03
chr6	39902298	39902356	3	-0.005	9e-04	8.02E-03	MOCS1;MOCS1
chr11	2828568	2828652	2	0.0042	8e-04	8.16E-03	KCNQ1;KCNQ1
chr6	40554442	40554865	4	-0.0009	2e-04	8.37E-03	LRFN2, LRFN2;LRFN2
chr12	118500439	118500481	2	-0.0085	0.0015	8.48E-03	WSB2
chr12	14134816	14135228	4	-0.0072	0.0013	8.52E-03
chr2	73142724	73143293	3	-0.0016	3e-04	8.58E-03	EMX1
chr2	11809858	11810365	5	-0.0053	9e-04	8.63E-03	NTSR2
chr13	96743087	96743652	6	-0.0032	6e-04	8.69E-03	HS6ST3, HS6ST3;HS6ST3
chr6	112575212	112575419	4	-0.0029	5e-04	8.69E-03	LAMA4;LAMA4;LAMA4;LAMA4;LAMA4
chr9	80263219	80263602	3	-0.0033	6e-04	8.74E-03	GNA14, GNA14;GNA14
chr4	186933456	186933893	5	0.0021	4e-04	8.80E-03
chr17	19483367	19483554	3	-0.0053	9e-04	9.12E-03
chr2	4050719	4050845	3	0.0048	9e-04	9.20E-03
chr4	183370059	183370445	4	-0.0058	0.001	9.32E-03	ODZ3
chr15	51973534	51973661	3	-0.0044	8e-04	9.46E-03	SCG3;SCG3;SCG3;SCG3, SCG3;SCG3
chr7	157916279	157917118	4	0.0038	7e-04	9.51E-03	PTPRN2;PTPRN2;PTPRN2
chr6	33133752	33134078	3	0.0083	0.0015	9.52E-03	COL11A2;COL11A2;COL11A2
chr22	37720696	37721149	4	-0.0074	0.0013	9.57E-03
chr3	183145478	183145817	3	-0.0058	0.001	9.65E-03	MCF2L2, MCF2L2;MCF2L2
chr6	143381736	143382018	6	-0.0006	1e-04	9.65E-03	AIG1
chr18	49866335	49866531	6	-0.0046	8e-04	9.82E-03	DCC
chr3	9404506	9404517	2	0.0019	3e-04	9.83E-03	THUMPD3;THUMPD3
chr6	48036409	48036613	5	-0.0059	0.0011	1.01E-02	C6orf138;C6orf138, C6orf138
chr1	76540222	76540438	3	-0.0044	8e-04	1.03E-02	ST6GALNAC3;ST6GALNAC3;ST6GALNAC3;ST6GALNAC3, ST6GALNAC3;ST6GALNAC3
chr3	139653872	139654245	4	-0.0011	2e-04	1.04E-02	CLSTN2
chr13	114312482	114312686	5	9e-04	2e-04	1.07E-02	ATP4B, ATP4B;ATP4B
chr13	52703328	52703417	6	-0.0013	2e-04	1.08E-02	NEK5
chr15	49448019	49448572	6	-0.0004	1e-04	1.09E-02	GALK2;GALK2;COPS2;COPS2, GALK2;COPS2;COPS2
chr2	223169965	223170608	3	-0.0036	6e-04	1.09E-02
chr20	3713002	3713032	2	0.0081	0.0015	1.09E-02	HSPA12B
chr3	22413680	22414349	3	-0.0062	0.0011	1.09E-02
chr6	31648544	31648680	9	-0.0005	1e-04	1.10E-02	LY6G5C
chr11	117667737	117667862	2	-0.0015	3e-04	1.11E-02	DSCAML1
chr11	20180437	20180700	3	-0.0065	0.0012	1.13E-02	DBX1
chr4	114214080	114214185	3	0.0024	4e-04	1.15E-02	ANK2;ANK2;ANK2
chr15	25018132	25018302	3	-0.0074	0.0013	1.19E-02
chr19	57050359	57050620	4	-0.0078	0.0014	1.25E-02	ZFP28;ZFP28, ZFP28
chr9	126773442	126773879	3	-0.0057	0.001	1.27E-02	LHX2
chr11	126152357	126152481	3	-0.0088	0.0016	1.29E-02	TIRAP;TIRAP
chr8	142215736	142216119	3	-0.004	7e-04	1.29E-02
chr2	1291450	1291494	2	0.0017	3e-04	1.31E-02	SNTG2
chr1	38470540	38470665	4	-0.0023	4e-04	1.32E-02	FHL3
chr3	147140930	147141614	6	-0.0029	5e-04	1.34E-02
chr4	6909606	6909718	2	-0.0059	0.0011	1.37E-02	TBC1D14
chr19	54107279	54107821	4	0.0047	8e-04	1.38E-02	LOC284379
chr8	55379081	55379663	4	-0.0046	8e-04	1.39E-02
chr7	3341694	3342048	3	-0.0054	0.001	1.41E-02	SDK1
chr6	159796425	159796527	2	0.0054	0.001	1.46E-02
chr14	76843202	76843980	3	-0.0023	4e-04	1.49E-02	ESRRB
chr6	3743284	3743529	2	-0.0224	0.0041	1.53E-02	C6orf145
chr19	44598183	44598275	3	-0.001	2e-04	1.54E-02	ZNF224
chr4	38869118	38869269	5	-0.0017	3e-04	1.54E-02	FAM114A1;MIR574
chr17	11143597	11144509	5	-0.0091	0.0016	1.55E-02	SHISA6
chr1	10057158	10057305	4	-0.0026	5e-04	1.56E-02	RBP7, RBP7;RBP7
chr15	56757314	56757806	7	-0.0009	2e-04	1.58E-02	MNS1, MNS1;MNS1
chr2	105459097	105459317	3	-0.0058	0.0011	1.58E-02
chr17	71639970	71640338	4	-0.0009	2e-04	1.59E-02	SDK2
chr10	44788627	44788812	2	-0.0049	9e-04	1.65E-02
chr17	54673834	54674212	3	-0.0027	5e-04	1.68E-02
chr2	233384489	233384768	2	0.0049	9e-04	1.69E-02
chr3	8543471	8543600	3	-0.0043	8e-04	1.70E-02	LMCD1, LMCD1;LMCD1
chr7	107643925	107643948	3	-0.0019	3e-04	1.72E-02	LAMB1
chr2	237145141	237145587	3	-0.0038	7e-04	1.80E-02	ASB18
chr13	101169858	101169917	3	0.0052	0.001	1.83E-02	PCCA;PCCA
chr6	71999062	71999385	3	-0.0013	2e-04	1.83E-02	OGFRL1
chr10	71332776	71333161	5	-0.0041	7e-04	1.84E-02	NEUROG3;NEUROG3, NEUROG3
chr10	102090297	102090589	4	0.0067	0.0012	1.84E-02	PKD2L1
chr4	108745557	108745771	4	-0.0019	3e-04	1.85E-02	SGMS2, SGMS2;SGMS2
chr9	109622908	109623731	5	-0.0036	7e-04	1.86E-02
chr5	150051914	150052014	2	-0.0051	9e-04	1.87E-02	MYOZ3;MYOZ3
chr16	1922370	1922425	3	-0.0066	0.0012	1.90E-02	C16orf73;C16orf73
chr22	36236649	36236732	3	-0.0073	0.0013	1.93E-02	RBM9;RBM9;RBM9;RBM9;RBM9;RBM9
chr10	125853219	125853676	3	-0.0047	9e-04	1.97E-02
chr4	145567271	145567731	4	-0.0036	7e-04	2.00E-02	HHIP;HHIP
chr16	71660022	71660055	4	-0.004	7e-04	2.01E-02	MARVELD3;MARVELD3
chr2	31805915	31806183	4	-0.0059	0.0011	2.01E-02	SRD5A2, SRD5A2;SRD5A2
chr17	79372515	79372973	3	-0.0025	5e-04	2.02E-02	BAHCC1
chr12	41582067	41582362	3	-0.0062	0.0011	2.03E-02	PDZRN4
chr7	63361127	63361617	3	-0.0156	0.0028	2.07E-02
chr17	800512	800745	3	-0.0059	0.0011	2.09E-02	NXN
chr14	101531617	101531733	3	0.0077	0.0014	2.14E-02	MIR409;MIR410;MIR412;MIR369;MIR656, MIR410;MIR409;MIR412;MIR369;MIR656, MIR410;MIR412;MIR369;MIR656
chr14	66974622	66974634	2	-0.006	0.0011	2.15E-02	GPHN;GPHN;GPHN;GPHN
chr4	126237986	126238422	3	-0.0089	0.0016	2.23E-02	FAT4
chr2	119599459	119599744	3	-0.0052	9e-04	2.24E-02
chr14	79744991	79745471	5	-0.0051	9e-04	2.29E-02	NRXN3;NRXN3;NRXN3
chr5	178977123	178977377	6	-0.0006	1e-04	2.30E-02	RUFY1
chr1	99729790	99730224	5	-0.0058	0.0011	2.32E-02	LPPR4;LPPR4
chr2	207507001	207507421	3	-0.0027	5e-04	2.32E-02	LOC200726, LOC200726;LOC200726
chr1	29449356	29449513	2	-0.0121	0.0022	2.33E-02	TMEM200B
chr12	121735583	121735631	2	-0.0065	0.0012	2.35E-02	CAMKK2;CAMKK2;CAMKK2;CAMKK2;CAMKK2;CAMKK2;CAMKK2;CAMKK2;CAMKK2;CAMKK2;CAMKK2;CAMKK2;CAMKK2
chr4	11430353	11430903	8	-0.0033	6e-04	2.35E-02	HS3ST1, HS3ST1;HS3ST1
chr8	89340331	89340750	3	-0.006	0.0011	2.36E-02	MMP16;MMP16
chr1	9258720	9258836	3	-0.0057	0.0011	2.37E-02
chr7	23719620	23719682	3	-0.0047	9e-04	2.37E-02	C7orf46;C7orf46;C7orf46
chr1	40388223	40388395	3	0.0067	0.0012	2.38E-02
chr3	153838788	153839028	4	-0.0006	1e-04	2.38E-02	SGEF
chr1	179556654	179556993	3	0.0041	8e-04	2.39E-02
chr4	90757398	90757533	3	-0.0054	0.001	2.40E-02	SNCA;SNCA;SNCA;SNCA
chr5	134813213	134813329	2	0.0074	0.0014	2.43E-02
chr17	31545	31547	2	-0.0071	0.0013	2.45E-02	DOC2B
chr8	75896975	75897310	4	-0.0059	0.0011	2.45E-02	CRISPLD1, CRISPLD1;CRISPLD1
chr4	52917391	52917567	6	-0.0013	2e-04	2.47E-02	SPATA18
chr10	71211063	71211212	3	-0.0019	3e-04	2.50E-02	TSPAN15
chr4	110223646	110223713	3	-0.0068	0.0013	2.50E-02	COL25A1;COL25A1;COL25A1;COL25A1
chr5	5139866	5140029	5	-0.0064	0.0012	2.55E-02	ADAMTS16
chr15	62535783	62536089	3	0.0036	7e-04	2.58E-02
chr12	128850630	128850903	3	-0.0038	7e-04	2.59E-02	TMEM132C
chr22	37212787	37213081	3	-0.0016	3e-04	2.63E-02	PVALB
chr2	105471965	105472469	4	-0.0036	7e-04	2.71E-02	POU3F3
chr10	118609757	118610187	4	7e-04	1e-04	2.73E-02
chr10	103911733	103911881	4	-0.0004	1e-04	2.74E-02	NOLC1
chr6	32172007	32172124	4	0.0032	6e-04	2.78E-02	NOTCH4
chr4	37246280	37247022	5	-0.007	0.0013	2.80E-02	KIAA1239
chr3	36985516	36985697	2	-0.004	7e-04	2.84E-02	TRANK1
chr19	53496695	53496738	2	-0.0083	0.0015	2.98E-02	ZNF702P
chr4	4868794	4869091	3	-0.0042	8e-04	2.98E-02
chr17	7077446	7077709	2	-0.0124	0.0023	3.02E-02	ASGR1
chr11	798364	798458	2	-0.0012	2e-04	3.09E-02
chr3	107244719	107244746	2	-0.0092	0.0017	3.09E-02	BBX;BBX
chr19	23253218	23253316	2	-0.0054	0.001	3.14E-02
chr1	7724097	7724533	3	0.0036	7e-04	3.17E-02	CAMTA1
chr10	118896755	118897280	4	-0.009	0.0017	3.23E-02	VAX1;VAX1
chr7	23720386	23720549	3	-0.0044	8e-04	3.28E-02	C7orf46;C7orf46;C7orf46
chr14	31028244	31028682	4	-0.0003	1e-04	3.32E-02	G2E3, G2E3;G2E3
chr5	36606749	36606769	3	-0.0033	6e-04	3.42E-02	SLC1A3;SLC1A3;SLC1A3;SLC1A3
chr1	42929244	42929392	2	-0.0018	3e-04	3.48E-02
chr16	65155141	65155841	3	-0.0061	0.0011	3.48E-02	CDH11, CDH11;CDH11
chr2	155554688	155555157	7	-0.001	2e-04	3.49E-02	KCNJ3, KCNJ3;KCNJ3
chr1	179712281	179712740	4	-0.0058	0.0011	3.55E-02	FAM163A, FAM163A;FAM163A
chr14	95236615	95236834	3	-0.0023	4e-04	3.57E-02	GSC
chr17	40464625	40464935	3	-0.0069	0.0013	3.64E-02
chr9	103790959	103791078	2	-0.0051	9e-04	3.65E-02	LPPR1, LPPR1;LPPR1
chr11	640094	641042	4	-0.0075	0.0014	3.67E-02	DRD4
chr15	101401498	101401725	2	0.0034	6e-04	3.69E-02
chr18	31020418	31020754	4	-0.0068	0.0013	3.90E-02	C18orf34;C18orf34, C18orf34;C18orf34;C18orf34
chr4	183062301	183062729	4	-0.006	0.0011	4.00E-02	MGC45800
chr1	76082066	76082173	2	-0.0051	0.001	4.03E-02
chr11	22364837	22365428	3	-0.0047	9e-04	4.03E-02	SLC17A6
chr5	44388949	44389282	4	-0.0046	9e-04	4.04E-02	FGF10
chr1	177133536	177133946	5	-0.0034	6e-04	4.05E-02	ASTN1;ASTN1, ASTN1;ASTN1;ASTN1;ASTN1
chr6	134210159	134210307	6	-0.0033	6e-04	4.13E-02	TCF21;TCF21;TCF21;TCF21, TCF21;TCF21
chr1	159825595	159825628	2	0.0026	5e-04	4.20E-02	VSIG8;C1orf204
chr7	43803803	43804002	2	-0.0073	0.0014	4.24E-02	BLVRA
chr4	48485090	48485301	5	-0.0031	6e-04	4.37E-02	SLC10A4
chr5	87968315	87968658	4	-0.0041	8e-04	4.43E-02	LOC645323;LOC645323;LOC645323
chr8	72459908	72460119	3	-0.0069	0.0013	4.47E-02
chr2	72371255	72371477	3	-0.0077	0.0014	4.48E-02	CYP26B1
chr9	36258825	36258885	3	-0.0016	3e-04	4.49E-02	GNE;GNE
chr11	35683923	35684217	2	-0.0041	8e-04	4.54E-02	TRIM44
chr19	51568260	51568336	3	-0.0037	7e-04	4.55E-02	KLK13, KLK13;KLK13
chr19	15344046	15344364	4	-0.0069	0.0013	4.71E-02	EPHX3;EPHX3
chr6	41472657	41473063	3	-0.0023	4e-04	4.73E-02
chr10	94451625	94452311	4	-0.0069	0.0013	4.94E-02	HHEX

## Sheet: Supplementary Table S2
Supplementary Table S2: Gene Ontology (GO) enrichment results for the top 5,000 CpGs in the RODAM cohort (missMethyl analysis).
Column definitions:
GO ID = Gene Ontology accession number; ONTOLOGY = GO domain (BP = Biological Process, MF = Molecular Function, CC = Cellular Component); TERM = GO term description; N = total number of genes in the gene set; DE = number of differentially methylated genes annotated to that term; P.DE = unadjusted enrichment p-value; FDR = false discovery rate–adjusted p-value.
GO ID	ONTOLOGY	TERM	N	DE	P.DE	FDR
GO:0003015	BP	heart process	249	80	8.52628678768211e-07	0.0189897
GO:0060047	BP	heart contraction	240	77	2.1644628607327e-06	0.0241035
GO:0008016	BP	regulation of heart contraction	201	65	1.4381560629053e-05	0.106769
GO:0061337	BP	cardiac conduction	93	36	5.23929963492795e-05	0.291724
GO:0003013	BP	circulatory system process	591	149	0.000124195	0.341023
GO:0006941	BP	striated muscle contraction	182	56	0.000126745	0.341023
GO:0008015	BP	blood circulation	510	130	0.000137805	0.341023
GO:0042383	CC	sarcolemma	139	49	9.01167316050891e-05	0.341023
GO:0060048	BP	cardiac muscle contraction	139	46	0.000101986	0.341023
GO:0086003	BP	cardiac muscle cell contraction	81	31	0.000204301	0.45502
GO:1903522	BP	regulation of blood circulation	253	73	0.00027523	0.557265
GO:0006936	BP	muscle contraction	344	92	0.000333653	0.571624
GO:0086010	BP	membrane depolarization during action potential	30	15	0.000321604	0.571624
GO:0086001	BP	cardiac muscle cell action potential	81	30	0.000370935	0.590105
GO:0055117	BP	regulation of cardiac muscle contraction	74	27	0.00047131	0.699802
GO:0034765	BP	regulation of monoatomic ion transmembrane transport	333	87	0.000617012	0.858881
GO:0000002	BP	mitochondrial genome maintenance	30	3	0.907864	1
GO:0000009	MF	alpha-1,6-mannosyltransferase activity	3	1	0.398459	1
GO:0000012	BP	single strand break repair	13	3	0.329612	1
GO:0000014	MF	single-stranded DNA endodeoxyribonuclease activity	11	0	1	1
GO:0000015	CC	phosphopyruvate hydratase complex	3	0	1	1
GO:0000016	MF	lactase activity	1	1	0.138059	1
GO:0000017	BP	alpha-glucoside transport	2	1	0.227873	1
GO:0000018	BP	regulation of DNA recombination	134	21	0.625882	1
GO:0000019	BP	regulation of mitotic recombination	7	2	0.344071	1
GO:0000022	BP	mitotic spindle elongation	11	2	0.578803	1
GO:0000023	BP	maltose metabolic process	2	0	1	1
GO:0000025	BP	maltose catabolic process	1	0	1	1
GO:0000026	MF	alpha-1,2-mannosyltransferase activity	4	0	1	1
GO:0000027	BP	ribosomal large subunit assembly	16	1	0.931559	1
GO:0000028	BP	ribosomal small subunit assembly	20	0	1	1
GO:0000030	MF	mannosyltransferase activity	25	7	0.0919397	1
GO:0000033	MF	alpha-1,3-mannosyltransferase activity	2	0	1	1
GO:0000035	MF	acyl binding	2	0	1	1
GO:0000036	MF	acyl carrier activity	1	0	1	1
GO:0000038	BP	very long-chain fatty acid metabolic process	34	3	0.917159	1
GO:0000041	BP	transition metal ion transport	96	16	0.619965	1
GO:0000045	BP	autophagosome assembly	112	19	0.633015	1
GO:0000048	MF	peptidyltransferase activity	2	0	1	1
GO:0000049	MF	tRNA binding	76	7	0.964609	1
GO:0000050	BP	urea cycle	11	0	1	1
GO:0000052	BP	citrulline metabolic process	5	2	0.310199	1
GO:0000053	BP	argininosuccinate metabolic process	1	0	1	1
GO:0000054	BP	ribosomal subunit export from nucleus	14	5	0.0656875	1
GO:0000055	BP	ribosomal large subunit export from nucleus	7	2	0.352375	1
GO:0000056	BP	ribosomal small subunit export from nucleus	8	2	0.392675	1
GO:0000062	MF	fatty-acyl-CoA binding	16	1	0.958581	1
GO:0000064	MF	L-ornithine transmembrane transporter activity	4	1	0.555885	1
GO:0000070	BP	mitotic sister chromatid segregation	188	36	0.296322	1
GO:0000075	BP	cell cycle checkpoint signaling	199	23	0.995348	1
GO:0000076	BP	DNA replication checkpoint signaling	20	3	0.648162	1
GO:0000077	BP	DNA damage checkpoint signaling	127	13	0.99647	1
GO:0000079	BP	regulation of cyclin-dependent protein serine/threonine kinase activity	69	8	0.946606	1
GO:0000082	BP	G1/S transition of mitotic cell cycle	243	41	0.748223	1
GO:0000086	BP	G2/M transition of mitotic cell cycle	136	22	0.819873	1
GO:0000095	MF	S-adenosyl-L-methionine transmembrane transporter activity	1	0	1	1
GO:0000096	BP	sulfur amino acid metabolic process	32	6	0.496328	1
GO:0000097	BP	sulfur amino acid biosynthetic process	16	3	0.552183	1
GO:0000098	BP	sulfur amino acid catabolic process	10	3	0.181971	1
GO:0000099	MF	sulfur amino acid transmembrane transporter activity	11	1	0.919953	1
GO:0000101	BP	sulfur amino acid transport	12	2	0.738968	1
GO:0000103	BP	sulfate assimilation	2	0	1	1
GO:0000104	MF	succinate dehydrogenase activity	3	1	0.379305	1
GO:0000105	BP	L-histidine biosynthetic process	1	0	1	1
GO:0000109	CC	nucleotide-excision repair complex	11	1	0.85849	1
GO:0000110	CC	nucleotide-excision repair factor 1 complex	3	0	1	1
GO:0000111	CC	nucleotide-excision repair factor 2 complex	1	0	1	1
GO:0000112	CC	nucleotide-excision repair factor 3 complex	1	0	1	1
GO:0000118	CC	histone deacetylase complex	76	16	0.510258	1
GO:0000120	CC	RNA polymerase I transcription regulator complex	6	1	0.598841	1
GO:0000121	MF	glycerol-1-phosphatase activity	1	0	1	1
GO:0000122	BP	negative regulation of transcription by RNA polymerase II	853	173	0.599456	1
GO:0000123	CC	histone acetyltransferase complex	84	16	0.372351	1
GO:0000124	CC	SAGA complex	25	6	0.235076	1
GO:0000126	CC	transcription factor TFIIIB complex	3	0	1	1
GO:0000127	CC	transcription factor TFIIIC complex	6	2	0.2286	1
GO:0000132	BP	establishment of mitotic spindle orientation	36	6	0.686921	1
GO:0000137	CC	Golgi cis cisterna	15	2	0.690175	1
GO:0000138	CC	Golgi trans cisterna	9	1	0.867145	1
GO:0000139	CC	Golgi membrane	655	116	0.73408	1
GO:0000140	MF	acylglycerone-phosphate reductase (NADP+) activity	1	0	1	1
GO:0000145	CC	exocyst	16	6	0.0994722	1
GO:0000146	MF	microfilament motor activity	38	7	0.675974	1
GO:0000149	MF	SNARE binding	104	16	0.846236	1
GO:0000150	MF	DNA strand exchange activity	2	0	1	1
GO:0000151	CC	ubiquitin ligase complex	321	56	0.531843	1
GO:0000152	CC	nuclear ubiquitin ligase complex	45	6	0.865084	1
GO:0000153	CC	cytoplasmic ubiquitin ligase complex	8	1	0.752657	1
GO:0000154	BP	rRNA modification	32	1	0.991516	1
GO:0000159	CC	protein phosphatase type 2A complex	17	8	0.0161081	1
GO:0000164	CC	protein phosphatase type 1 complex	18	3	0.635786	1
GO:0000165	BP	MAPK cascade	740	135	0.631746	1
GO:0000166	MF	nucleotide binding	2002	351	0.894565	1
GO:0000170	MF	sphingosine hydroxylase activity	1	0	1	1
GO:0000171	MF	ribonuclease MRP activity	1	0	1	1
GO:0000172	CC	ribonuclease MRP complex	9	0	1	1
GO:0000175	MF	3'-5'-RNA exonuclease activity	35	6	0.579131	1
GO:0000176	CC	nuclear exosome (RNase complex)	16	2	0.666393	1
GO:0000177	CC	cytoplasmic exosome (RNase complex)	16	2	0.68657	1
GO:0000178	CC	exosome (RNase complex)	23	3	0.668645	1
GO:0000179	MF	rRNA (adenine-N6,N6-)-dimethyltransferase activity	4	0	1	1
GO:0000182	MF	rDNA binding	9	2	0.568579	1
GO:0000183	BP	rDNA heterochromatin formation	7	1	0.719307	1
GO:0000184	BP	nuclear-transcribed mRNA catabolic process, nonsense-mediated decay	42	10	0.175087	1
GO:0000209	BP	protein polyubiquitination	252	47	0.419552	1
GO:0000210	MF	NAD+ diphosphatase activity	3	0	1	1
GO:0000212	BP	meiotic spindle organization	21	1	0.960083	1
GO:0000213	MF	tRNA-intron endonuclease activity	2	0	1	1
GO:0000214	CC	tRNA-intron endonuclease complex	4	1	0.527865	1
GO:0000215	MF	tRNA 2'-phosphotransferase activity	2	0	1	1
GO:0000217	MF	DNA secondary structure binding	36	10	0.145948	1
GO:0000220	CC	vacuolar proton-transporting V-type ATPase, V0 domain	9	1	0.869289	1
GO:0000221	CC	vacuolar proton-transporting V-type ATPase, V1 domain	12	3	0.277131	1
GO:0000224	MF	peptide-N4-(N-acetyl-beta-glucosaminyl)asparagine amidase activity	1	0	1	1
GO:0000225	MF	N-acetylglucosaminylphosphatidylinositol deacetylase activity	1	0	1	1
GO:0000226	BP	microtubule cytoskeleton organization	641	100	0.963637	1
GO:0000228	CC	nuclear chromosome	218	35	0.670961	1
GO:0000235	CC	astral microtubule	10	0	1	1
GO:0000242	CC	pericentriolar material	21	3	0.750719	1
GO:0000243	CC	commitment complex	5	0	1	1
GO:0000244	BP	spliceosomal tri-snRNP complex assembly	18	3	0.618615	1
GO:0000245	BP	spliceosomal complex assembly	74	9	0.902242	1
GO:0000246	MF	delta24(24-1) sterol reductase activity	1	0	1	1
GO:0000248	MF	C-5 sterol desaturase activity	2	0	1	1
GO:0000250	MF	lanosterol synthase activity	1	0	1	1
GO:0000253	MF	3-keto sterol reductase activity	5	0	1	1
GO:0000254	MF	C-4 methylsterol oxidase activity	3	0	1	1
GO:0000255	BP	allantoin metabolic process	9	1	0.804009	1
GO:0000256	BP	allantoin catabolic process	1	0	1	1
GO:0000262	CC	mitochondrial chromosome	2	0	1	1
GO:0000266	BP	mitochondrial fission	41	6	0.809182	1
GO:0000268	MF	peroxisome targeting sequence binding	5	0	1	1
GO:0000270	BP	peptidoglycan metabolic process	6	1	0.54103	1
GO:0000271	BP	polysaccharide biosynthetic process	63	13	0.469361	1
GO:0000272	BP	polysaccharide catabolic process	27	3	0.849034	1
GO:0000278	BP	mitotic cell cycle	898	157	0.753171	1
GO:0000280	BP	nuclear division	439	74	0.592186	1
GO:0000281	BP	mitotic cytokinesis	91	21	0.126831	1
GO:0000285	MF	1-phosphatidylinositol-3-phosphate 5-kinase activity	3	0	1	1
GO:0000287	MF	magnesium ion binding	216	38	0.663979	1
GO:0000288	BP	nuclear-transcribed mRNA catabolic process, deadenylation-dependent decay	58	16	0.0597047	1
GO:0000289	BP	nuclear-transcribed mRNA poly(A) tail shortening	32	12	0.0162619	1
GO:0000290	BP	deadenylation-dependent decapping of nuclear-transcribed mRNA	11	2	0.534798	1
GO:0000292	BP	RNA fragment catabolic process	1	0	1	1
GO:0000293	MF	ferric-chelate reductase activity	3	0	1	1
GO:0000295	MF	adenine nucleotide transmembrane transporter activity	20	4	0.446396	1
GO:0000296	BP	spermine transport	3	0	1	1
GO:0000298	MF	endopolyphosphatase activity	3	1	0.282405	1
GO:0000301	BP	retrograde transport, vesicle recycling within Golgi	9	0	1	1
GO:0000302	BP	response to reactive oxygen species	192	25	0.974525	1
GO:0000303	BP	response to superoxide	26	4	0.670672	1
GO:0000304	BP	response to singlet oxygen	1	1	0.306449	1
GO:0000305	BP	response to oxygen radical	27	4	0.705737	1
GO:0000307	CC	cyclin-dependent protein kinase holoenzyme complex	55	8	0.837387	1
GO:0000308	CC	cytoplasmic cyclin-dependent protein kinase holoenzyme complex	2	0	1	1
GO:0000309	MF	nicotinamide-nucleotide adenylyltransferase activity	3	0	1	1
GO:0000313	CC	organellar ribosome	88	8	0.947477	1
GO:0000314	CC	organellar small ribosomal subunit	32	4	0.708324	1
GO:0000315	CC	organellar large ribosomal subunit	56	3	0.987758	1
GO:0000320	BP	re-entry into mitotic cell cycle	3	0	1	1
GO:0000322	CC	storage vacuole	2	1	0.293101	1
GO:0000323	CC	lytic vacuole	723	102	0.997405	1
GO:0000332	MF	template for synthesis of G-rich strand of telomere DNA activity	1	0	1	1
GO:0000333	CC	telomerase catalytic core complex	2	1	0.394227	1
GO:0000334	MF	3-hydroxyanthranilate 3,4-dioxygenase activity	1	0	1	1
GO:0000338	BP	protein deneddylation	11	1	0.837487	1
GO:0000339	MF	RNA cap binding	18	5	0.295667	1
GO:0000340	MF	RNA 7-methylguanosine cap binding	12	4	0.25697	1
GO:0000346	CC	transcription export complex	11	2	0.5428	1
GO:0000347	CC	THO complex	5	0	1	1
GO:0000349	BP	generation of catalytic spliceosome for first transesterification step	2	0	1	1
GO:0000350	BP	generation of catalytic spliceosome for second transesterification step	2	0	1	1
GO:0000353	BP	formation of quadruple SL/U4/U5/U6 snRNP	2	0	1	1
GO:0000354	BP	cis assembly of pre-catalytic spliceosome	2	0	1	1
GO:0000365	BP	mRNA trans splicing, via spliceosome	2	0	1	1
GO:0000375	BP	RNA splicing, via transesterification reactions	289	51	0.462659	1
GO:0000377	BP	RNA splicing, via transesterification reactions with bulged adenosine as nucleophile	285	51	0.430069	1
GO:0000379	BP	tRNA-type intron splice site recognition and cleavage	3	0	1	1
GO:0000380	BP	alternative mRNA splicing, via spliceosome	71	14	0.548449	1
GO:0000381	BP	regulation of alternative mRNA splicing, via spliceosome	54	10	0.675901	1
GO:0000386	MF	second spliceosomal transesterification activity	1	0	1	1
GO:0000387	BP	spliceosomal snRNP assembly	42	8	0.337904	1
GO:0000388	BP	spliceosome conformational change to release U4 (or U4atac) and U1 (or U11)	1	0	1	1
GO:0000389	BP	mRNA 3'-splice site recognition	6	0	1	1
GO:0000390	BP	spliceosomal complex disassembly	2	0	1	1
GO:0000393	BP	spliceosomal conformational changes to generate catalytic conformation	5	0	1	1
GO:0000394	BP	RNA splicing, via endonucleolytic cleavage and ligation	14	1	0.886056	1
GO:0000395	BP	mRNA 5'-splice site recognition	9	1	0.780769	1
GO:0000398	BP	mRNA splicing, via spliceosome	285	51	0.430069	1
GO:0000400	MF	four-way junction DNA binding	16	4	0.377186	1
GO:0000403	MF	Y-form DNA binding	4	1	0.599865	1
GO:0000404	MF	heteroduplex DNA loop binding	1	0	1	1
GO:0000405	MF	bubble DNA binding	8	2	0.456319	1
GO:0000407	CC	phagophore assembly site	36	5	0.852663	1
GO:0000408	CC	EKC/KEOPS complex	4	0	1	1
GO:0000409	BP	regulation of transcription by galactose	1	0	1	1
GO:0000411	BP	positive regulation of transcription by galactose	1	0	1	1
GO:0000413	BP	protein peptidyl-prolyl isomerization	22	3	0.652463	1
GO:0000417	CC	HIR complex	1	0	1	1
GO:0000421	CC	autophagosome membrane	51	8	0.685941	1
GO:0000422	BP	autophagy of mitochondrion	103	18	0.622433	1
GO:0000423	BP	mitophagy	85	15	0.585579	1
GO:0000425	BP	pexophagy	11	2	0.67587	1
GO:0000428	CC	DNA-directed RNA polymerase complex	95	15	0.544365	1
GO:0000429	BP	carbon catabolite regulation of transcription from RNA polymerase II promoter	5	1	0.631945	1
GO:0000430	BP	regulation of transcription from RNA polymerase II promoter by glucose	4	1	0.578926	1
GO:0000431	BP	regulation of transcription from RNA polymerase II promoter by galactose	1	0	1	1
GO:0000432	BP	positive regulation of transcription from RNA polymerase II promoter by glucose	4	1	0.578926	1
GO:0000435	BP	positive regulation of transcription from RNA polymerase II promoter by galactose	1	0	1	1
GO:0000436	BP	carbon catabolite activation of transcription from RNA polymerase II promoter	5	1	0.631945	1
GO:0000438	CC	core TFIIH complex portion of holo TFIIH complex	2	1	0.395817	1
GO:0000439	CC	transcription factor TFIIH core complex	11	2	0.499086	1
GO:0000444	CC	MIS12/MIND type complex	4	0	1	1
GO:0000445	CC	THO complex part of transcription export complex	5	0	1	1
GO:0000447	BP	endonucleolytic cleavage in ITS1 to separate SSU-rRNA from 5.8S rRNA and LSU-rRNA from tricistronic rRNA transcript (SSU-rRNA, 5.8S rRNA, LSU-rRNA)	9	0	1	1
GO:0000448	BP	cleavage in ITS2 between 5.8S rRNA and LSU-rRNA of tricistronic rRNA transcript (SSU-rRNA, 5.8S rRNA, LSU-rRNA)	2	0	1	1
GO:0000451	BP	rRNA 2'-O-methylation	3	0	1	1
GO:0000454	BP	snoRNA guided rRNA pseudouridine synthesis	2	0	1	1
GO:0000455	BP	enzyme-directed rRNA pseudouridine synthesis	3	0	1	1
GO:0000460	BP	maturation of 5.8S rRNA	34	3	0.927438	1
GO:0000461	BP	endonucleolytic cleavage to generate mature 3'-end of SSU-rRNA from (SSU-rRNA, 5.8S rRNA, LSU-rRNA)	1	0	1	1
GO:0000462	BP	maturation of SSU-rRNA from tricistronic rRNA transcript (SSU-rRNA, 5.8S rRNA, LSU-rRNA)	33	5	0.686783	1
GO:0000463	BP	maturation of LSU-rRNA from tricistronic rRNA transcript (SSU-rRNA, 5.8S rRNA, LSU-rRNA)	17	1	0.922165	1
GO:0000466	BP	maturation of 5.8S rRNA from tricistronic rRNA transcript (SSU-rRNA, 5.8S rRNA, LSU-rRNA)	24	2	0.901972	1
GO:0000467	BP	exonucleolytic trimming to generate mature 3'-end of 5.8S rRNA from tricistronic rRNA transcript (SSU-rRNA, 5.8S rRNA, LSU-rRNA)	9	1	0.789142	1
GO:0000470	BP	maturation of LSU-rRNA	25	1	0.977511	1
GO:0000472	BP	endonucleolytic cleavage to generate mature 5'-end of SSU-rRNA from (SSU-rRNA, 5.8S rRNA, LSU-rRNA)	5	0	1	1
GO:0000479	BP	endonucleolytic cleavage of tricistronic rRNA transcript (SSU-rRNA, 5.8S rRNA, LSU-rRNA)	16	1	0.943639	1
GO:0000480	BP	endonucleolytic cleavage in 5'-ETS of tricistronic rRNA transcript (SSU-rRNA, 5.8S rRNA, LSU-rRNA)	7	0	1	1
GO:0000481	BP	maturation of 5S rRNA	1	1	0.258771	1
GO:0000491	BP	small nucleolar ribonucleoprotein complex assembly	12	1	0.870617	1
GO:0000492	BP	box C/D snoRNP assembly	10	1	0.799219	1
GO:0000493	BP	box H/ACA snoRNP assembly	2	0	1	1
GO:0000494	BP	box C/D sno(s)RNA 3'-end processing	3	1	0.352941	1
GO:0000495	BP	box H/ACA sno(s)RNA 3'-end processing	1	1	0.263446	1
GO:0000497	MF	DNA template activity	1	0	1	1
GO:0000502	CC	proteasome complex	62	8	0.812456	1
GO:0000506	CC	glycosylphosphatidylinositol-N-acetylglucosaminyltransferase (GPI-GnT) complex	6	0	1	1
GO:0000511	MF	H2A-H2B histone complex chaperone activity	1	0	1	1
GO:0000512	BP	lncRNA-mediated post-transcriptional gene silencing	5	0	1	1
GO:0000514	MF	3-sulfino-L-alanine: proton, glutamate antiporter activity	2	0	1	1
GO:0000515	MF	aspartate:glutamate, proton antiporter activity	2	0	1	1
GO:0000578	BP	embryonic axis specification	40	8	0.543652	1
GO:0000700	MF	mismatch base pair DNA N-glycosylase activity	4	1	0.47768	1
GO:0000701	MF	purine-specific mismatch base pair DNA N-glycosylase activity	2	0	1	1
GO:0000702	MF	oxidized base lesion DNA N-glycosylase activity	4	0	1	1
GO:0000703	MF	oxidized pyrimidine nucleobase lesion DNA N-glycosylase activity	2	0	1	1
GO:0000706	BP	meiotic DNA double-strand break processing	3	0	1	1
GO:0000707	BP	meiotic DNA recombinase assembly	1	0	1	1
GO:0000708	BP	meiotic strand invasion	1	0	1	1
GO:0000709	BP	meiotic joint molecule formation	1	0	1	1
GO:0000710	BP	meiotic mismatch repair	1	1	0.150088	1
GO:0000711	BP	meiotic DNA repair synthesis	3	1	0.370417	1
GO:0000712	BP	resolution of meiotic recombination intermediates	15	1	0.936212	1
GO:0000715	BP	nucleotide-excision repair, DNA damage recognition	1	0	1	1
GO:0000717	BP	nucleotide-excision repair, DNA duplex unwinding	1	0	1	1
GO:0000720	BP	pyrimidine dimer repair by nucleotide-excision repair	4	0	1	1
GO:0000721	MF	(R,R)-butanediol dehydrogenase activity	1	0	1	1
GO:0000722	BP	telomere maintenance via recombination	14	2	0.702283	1
GO:0000723	BP	telomere maintenance	155	26	0.632456	1
GO:0000724	BP	double-strand break repair via homologous recombination	175	34	0.244163	1
GO:0000725	BP	recombinational repair	181	35	0.24048	1
GO:0000727	BP	double-strand break repair via break-induced replication	12	2	0.654364	1
GO:0000729	BP	DNA double-strand break processing	20	3	0.689531	1
GO:0000730	BP	DNA recombinase assembly	4	1	0.506252	1
GO:0000731	BP	DNA synthesis involved in DNA repair	41	5	0.856463	1
GO:0000732	BP	DNA strand displacement	1	0	1	1
GO:0000741	BP	karyogamy	1	0	1	1
GO:0000768	BP	syncytium formation by plasma membrane fusion	60	12	0.585178	1
GO:0000773	MF	phosphatidyl-N-methylethanolamine N-methyltransferase activity	1	1	0.293493	1
GO:0000774	MF	adenyl-nucleotide exchange factor activity	15	1	0.927754	1
GO:0000775	CC	chromosome, centromeric region	245	45	0.268566	1
GO:0000776	CC	kinetochore	163	28	0.475982	1
GO:0000779	CC	condensed chromosome, centromeric region	174	28	0.623367	1
GO:0000781	CC	chromosome, telomeric region	165	25	0.736943	1
GO:0000782	CC	telomere cap complex	13	3	0.363809	1
GO:0000783	CC	nuclear telomere cap complex	13	3	0.363809	1
GO:0000785	CC	chromatin	1295	268	0.131018	1
GO:0000786	CC	nucleosome	110	21	0.0707584	1
GO:0000791	CC	euchromatin	59	8	0.81281	1
GO:0000792	CC	heterochromatin	78	10	0.928372	1
GO:0000793	CC	condensed chromosome	265	43	0.613011	1
GO:0000794	CC	condensed nuclear chromosome	72	10	0.741966	1
GO:0000795	CC	synaptonemal complex	33	2	0.978551	1
GO:0000796	CC	condensin complex	8	2	0.327341	1
GO:0000800	CC	lateral element	13	1	0.903596	1
GO:0000801	CC	central element	7	1	0.684116	1
GO:0000802	CC	transverse filament	1	1	0.152911	1
GO:0000803	CC	sex chromosome	33	5	0.712372	1
GO:0000805	CC	X chromosome	10	2	0.633721	1
GO:0000806	CC	Y chromosome	2	0	1	1
GO:0000808	CC	origin recognition complex	8	0	1	1
GO:0000810	MF	diacylglycerol diphosphate phosphatase activity	3	0	1	1
GO:0000811	CC	GINS complex	5	1	0.579691	1
GO:0000812	CC	Swr1 complex	13	2	0.755342	1
GO:0000813	CC	ESCRT I complex	11	3	0.350144	1
GO:0000814	CC	ESCRT II complex	3	0	1	1
GO:0000815	CC	ESCRT III complex	11	1	0.850158	1
GO:0000819	BP	sister chromatid segregation	229	46	0.193637	1
GO:0000820	BP	regulation of glutamine family amino acid metabolic process	7	1	0.716946	1
GO:0000821	BP	regulation of arginine metabolic process	5	1	0.579901	1
GO:0000822	MF	inositol hexakisphosphate binding	3	3	0.00798649	1
GO:0000823	MF	inositol-1,4,5-trisphosphate 6-kinase activity	1	0	1	1
GO:0000824	MF	inositol-1,4,5,6-tetrakisphosphate 3-kinase activity	1	0	1	1
GO:0000825	MF	inositol-1,3,4,5-tetrakisphosphate 6-kinase activity	2	0	1	1
GO:0000827	MF	inositol-1,3,4,5,6-pentakisphosphate kinase activity	5	1	0.535711	1
GO:0000828	MF	inositol hexakisphosphate kinase activity	5	1	0.535711	1
GO:0000829	MF	diphosphoinositol pentakisphosphate kinase activity	5	1	0.535711	1
GO:0000831	MF	inositol hexakisphosphate 6-kinase activity	1	1	0.0997035	1
GO:0000832	MF	inositol hexakisphosphate 5-kinase activity	5	1	0.535711	1
GO:0000835	CC	ER ubiquitin ligase complex	5	0	1	1
GO:0000836	CC	Hrd1p ubiquitin ligase complex	4	0	1	1
GO:0000839	CC	Hrd1p ubiquitin ligase ERAD-L complex	2	0	1	1
GO:0000900	MF	mRNA regulatory element binding translation repressor activity	17	4	0.453315	1
GO:0000902	BP	cell morphogenesis	939	233	0.00868797	1
GO:0000910	BP	cytokinesis	182	44	0.0226545	1
GO:0000912	BP	assembly of actomyosin apparatus involved in cytokinesis	9	2	0.523924	1
GO:0000915	BP	actomyosin contractile ring assembly	9	2	0.523924	1
GO:0000916	BP	actomyosin contractile ring contraction	1	0	1	1
GO:0000917	BP	division septum assembly	1	1	0.271733	1
GO:0000921	BP	septin ring assembly	1	0	1	1
GO:0000922	CC	spindle pole	171	20	0.988984	1
GO:0000930	CC	gamma-tubulin complex	19	2	0.887865	1
GO:0000931	CC	gamma-tubulin ring complex	9	1	0.765525	1
GO:0000932	CC	P-body	98	16	0.733017	1
GO:0000938	CC	GARP complex	5	1	0.78885	1
GO:0000939	CC	inner kinetochore	17	3	0.507417	1
GO:0000940	CC	outer kinetochore	20	2	0.82042	1
GO:0000956	BP	nuclear-transcribed mRNA catabolic process	120	24	0.275568	1
GO:0000957	BP	mitochondrial RNA catabolic process	6	2	0.24237	1
GO:0000958	BP	mitochondrial mRNA catabolic process	3	1	0.436578	1
GO:0000959	BP	mitochondrial RNA metabolic process	51	7	0.743336	1
GO:0000960	BP	regulation of mitochondrial RNA catabolic process	5	2	0.162064	1
GO:0000961	BP	negative regulation of mitochondrial RNA catabolic process	2	1	0.238023	1
GO:0000962	BP	positive regulation of mitochondrial RNA catabolic process	3	1	0.412649	1
GO:0000963	BP	mitochondrial RNA processing	22	3	0.669627	1
GO:0000964	BP	mitochondrial RNA 5'-end processing	3	1	0.371707	1
GO:0000965	BP	mitochondrial RNA 3'-end processing	7	1	0.713	1
GO:0000966	BP	RNA 5'-end processing	36	5	0.692649	1
GO:0000967	BP	rRNA 5'-end processing	5	0	1	1
GO:0000972	BP	transcription-dependent tethering of RNA polymerase II gene DNA at nuclear periphery	7	0	1	1
GO:0000973	BP	post-transcriptional tethering of RNA polymerase II gene DNA at nuclear periphery	3	0	1	1
GO:0000974	CC	Prp19 complex	14	3	0.461981	1
GO:0000976	MF	transcription cis-regulatory region binding	1386	246	0.907028	1
GO:0000977	MF	RNA polymerase II transcription regulatory region sequence-specific DNA binding	1292	229	0.887292	1
GO:0000978	MF	RNA polymerase II cis-regulatory region sequence-specific DNA binding	1104	197	0.883872	1
GO:0000979	MF	RNA polymerase II core promoter sequence-specific DNA binding	19	1	0.976916	1
GO:0000981	MF	DNA-binding transcription factor activity, RNA polymerase II-specific	1266	227	0.860272	1
GO:0000987	MF	cis-regulatory region sequence-specific DNA binding	1127	199	0.926328	1
GO:0000992	MF	RNA polymerase III cis-regulatory region sequence-specific DNA binding	7	0	1	1
GO:0000993	MF	RNA polymerase II complex binding	36	9	0.207148	1
GO:0000994	MF	RNA polymerase III core binding	1	0	1	1
GO:0000995	MF	RNA polymerase III general transcription initiation factor activity	12	2	0.580775	1
GO:0001002	MF	RNA polymerase III type 1 promoter sequence-specific DNA binding	3	0	1	1
GO:0001003	MF	RNA polymerase III type 2 promoter sequence-specific DNA binding	3	0	1	1
GO:0001006	MF	RNA polymerase III type 3 promoter sequence-specific DNA binding	6	0	1	1
GO:0001010	MF	RNA polymerase II sequence-specific DNA-binding transcription factor recruiting activity	1	0	1	1
GO:0001016	MF	RNA polymerase III transcription regulatory region sequence-specific DNA binding	8	0	1	1
GO:0001018	MF	mitochondrial promoter sequence-specific DNA binding	2	0	1	1
GO:0001025	MF	RNA polymerase III general transcription initiation factor binding	3	0	1	1
GO:0001042	MF	RNA polymerase I core binding	4	2	0.122178	1
GO:0001046	MF	core promoter sequence-specific DNA binding	40	5	0.924291	1
GO:0001054	MF	RNA polymerase I activity	10	2	0.508346	1
GO:0001055	MF	RNA polymerase II activity	10	2	0.440026	1
GO:0001056	MF	RNA polymerase III activity	10	3	0.177682	1
GO:0001067	MF	transcription regulatory region nucleic acid binding	1387	246	0.909508	1
GO:0001069	MF	regulatory region RNA binding	1	0	1	1
GO:0001091	MF	RNA polymerase II general transcription initiation factor binding	22	1	0.988805	1
GO:0001093	MF	TFIIB-class transcription factor binding	4	0	1	1
GO:0001094	MF	TFIID-class transcription factor complex binding	10	1	0.83887	1
GO:0001096	MF	TFIIF-class transcription factor complex binding	2	0	1	1
GO:0001097	MF	TFIIH-class transcription factor complex binding	3	0	1	1
GO:0001098	MF	basal transcription machinery binding	58	10	0.638792	1
GO:0001099	MF	basal RNA polymerase II transcription machinery binding	58	10	0.638792	1
GO:0001100	BP	negative regulation of exit from mitosis	1	0	1	1
GO:0001101	BP	response to acid chemical	132	24	0.669413	1
GO:0001109	BP	promoter clearance during DNA-templated transcription	3	0	1	1
GO:0001111	BP	RNA polymerase II promoter clearance	3	0	1	1
GO:0001112	BP	DNA-templated transcription open complex formation	1	0	1	1
GO:0001115	BP	protein-DNA-RNA complex organization	1	0	1	1
GO:0001117	BP	protein-DNA-RNA complex disassembly	1	0	1	1
GO:0001120	BP	protein-DNA complex remodeling	1	0	1	1
GO:0001147	MF	transcription termination site sequence-specific DNA binding	2	1	0.229558	1
GO:0001156	MF	TFIIIC-class transcription factor complex binding	2	0	1	1
GO:0001161	MF	intronic transcription regulatory region sequence-specific DNA binding	11	6	0.0348316	1
GO:0001162	MF	RNA polymerase II intronic transcription regulatory region sequence-specific DNA binding	8	4	0.0997935	1
GO:0001163	MF	RNA polymerase I transcription regulatory region sequence-specific DNA binding	9	0	1	1
GO:0001164	MF	RNA polymerase I core promoter sequence-specific DNA binding	8	0	1	1
GO:0001165	MF	RNA polymerase I cis-regulatory region sequence-specific DNA binding	1	0	1	1
GO:0001172	BP	RNA-templated transcription	3	2	0.156253	1
GO:0001173	BP	DNA-templated transcriptional start site selection	2	1	0.28345	1
GO:0001174	BP	transcriptional start site selection at RNA polymerase II promoter	2	1	0.28345	1
GO:0001178	BP	regulation of transcriptional start site selection at RNA polymerase II promoter	1	1	0.156897	1
GO:0001179	MF	RNA polymerase I general transcription initiation factor binding	1	0	1	1
GO:0001181	MF	RNA polymerase I general transcription initiation factor activity	5	1	0.54078	1
GO:0001188	BP	RNA polymerase I preinitiation complex assembly	9	0	1	1
GO:0001192	BP	maintenance of transcriptional fidelity during transcription elongation	1	0	1	1
GO:0001193	BP	maintenance of transcriptional fidelity during transcription elongation by RNA polymerase II	1	0	1	1
GO:0001216	MF	DNA-binding transcription activator activity	460	79	0.963635	1
GO:0001217	MF	DNA-binding transcription repressor activity	269	58	0.48045	1
GO:0001221	MF	transcription coregulator binding	112	23	0.753136	1
GO:0001222	MF	transcription corepressor binding	46	8	0.89161	1
GO:0001223	MF	transcription coactivator binding	43	12	0.228155	1
GO:0001227	MF	DNA-binding transcription repressor activity, RNA polymerase II-specific	259	55	0.530666	1
GO:0001228	MF	DNA-binding transcription activator activity, RNA polymerase II-specific	453	79	0.949955	1
GO:0001325	BP	formation of extrachromosomal circular DNA	13	2	0.763115	1
GO:0001401	CC	SAM complex	11	4	0.116902	1
GO:0001405	CC	PAM complex, Tim23 associated import motor	4	2	0.10329	1
GO:0001408	BP	guanine nucleotide transport	10	0	1	1
GO:0001409	MF	guanine nucleotide transmembrane transporter activity	5	0	1	1
GO:0001501	BP	skeletal system development	518	119	0.106935	1
GO:0001502	BP	cartilage condensation	19	5	0.321782	1
GO:0001503	BP	ossification	436	93	0.209408	1
GO:0001504	BP	neurotransmitter uptake	45	10	0.49072	1
GO:0001507	BP	acetylcholine catabolic process in synaptic cleft	2	0	1	1
GO:0001508	BP	action potential	169	46	0.0131051	1
GO:0001510	BP	RNA methylation	77	9	0.808379	1
GO:0001512	MF	dihydronicotinamide riboside quinone reductase activity	1	0	1	1
GO:0001514	BP	selenocysteine incorporation	9	0	1	1
GO:0001515	MF	opioid peptide activity	4	2	0.146817	1
GO:0001516	BP	prostaglandin biosynthetic process	30	2	0.937391	1
GO:0001517	MF	N-acetylglucosamine 6-O-sulfotransferase activity	6	0	1	1
GO:0001518	CC	voltage-gated sodium channel complex	15	5	0.0875071	1
GO:0001519	BP	peptide amidation	2	1	0.330618	1
GO:0001520	CC	outer dense fiber	6	1	0.548126	1
GO:0001522	BP	pseudouridine synthesis	17	1	0.927697	1
GO:0001523	BP	retinoid metabolic process	82	10	0.793017	1
GO:0001525	BP	angiogenesis	603	99	0.942547	1
GO:0001527	CC	microfibril	13	3	0.584531	1
GO:0001530	MF	lipopolysaccharide binding	41	4	0.852261	1
GO:0001532	MF	interleukin-21 receptor activity	1	0	1	1
GO:0001533	CC	cornified envelope	58	5	0.891629	1
GO:0001534	CC	radial spoke	15	3	0.421004	1
GO:0001535	CC	radial spoke head	5	0	1	1
GO:0001536	CC	radial spoke stalk	3	0	1	1
GO:0001537	MF	N-acetylgalactosamine 4-O-sulfotransferase activity	5	3	0.0764447	1
GO:0001539	BP	cilium or flagellum-dependent cell motility	204	21	0.98638	1
GO:0001540	MF	amyloid-beta binding	77	20	0.154938	1
GO:0001541	BP	ovarian follicle development	56	8	0.783341	1
GO:0001542	BP	ovulation from ovarian follicle	9	2	0.531424	1
GO:0001543	BP	ovarian follicle rupture	1	0	1	1
GO:0001544	BP	initiation of primordial ovarian follicle growth	2	0	1	1
GO:0001545	BP	primary ovarian follicle growth	1	0	1	1
GO:0001546	BP	preantral ovarian follicle growth	3	0	1	1
GO:0001547	BP	antral ovarian follicle growth	12	2	0.612142	1
GO:0001549	BP	cumulus cell differentiation	2	1	0.221128	1
GO:0001550	BP	ovarian cumulus expansion	4	0	1	1
GO:0001552	BP	ovarian follicle atresia	1	0	1	1
GO:0001553	BP	luteinization	12	1	0.912137	1
GO:0001554	BP	luteolysis	6	2	0.423377	1
GO:0001555	BP	oocyte growth	4	0	1	1
GO:0001556	BP	oocyte maturation	36	1	0.998114	1
GO:0001558	BP	regulation of cell growth	383	81	0.324125	1
GO:0001560	BP	regulation of cell growth by extracellular stimulus	3	2	0.179628	1
GO:0001561	BP	fatty acid alpha-oxidation	8	1	0.697957	1
GO:0001562	BP	response to protozoan	31	5	0.542051	1
GO:0001567	MF	cholesterol 25-hydroxylase activity	1	0	1	1
GO:0001568	BP	blood vessel development	780	147	0.587228	1
GO:0001569	BP	branching involved in blood vessel morphogenesis	36	3	0.987296	1
GO:0001570	BP	vasculogenesis	83	22	0.100304	1
GO:0001572	BP	lactosylceramide biosynthetic process	2	0	1	1
GO:0001573	BP	ganglioside metabolic process	28	3	0.947622	1
GO:0001574	BP	ganglioside biosynthetic process	17	2	0.911197	1
GO:0001575	BP	globoside metabolic process	2	1	0.431164	1
GO:0001576	BP	globoside biosynthetic process	2	1	0.431164	1
GO:0001578	BP	microtubule bundle formation	129	20	0.800136	1
GO:0001579	BP	medium-chain fatty acid transport	2	0	1	1
GO:0001580	BP	detection of chemical stimulus involved in sensory perception of bitter taste	36	3	0.657586	1
GO:0001581	BP	detection of chemical stimulus involved in sensory perception of sour taste	2	0	1	1
GO:0001582	BP	detection of chemical stimulus involved in sensory perception of sweet taste	2	0	1	1
GO:0001586	MF	Gi/o-coupled serotonin receptor activity	6	2	0.243201	1
GO:0001587	MF	Gq/11-coupled serotonin receptor activity	2	0	1	1
GO:0001588	MF	dopamine neurotransmitter receptor activity, coupled via Gs	2	0	1	1
GO:0001591	MF	dopamine neurotransmitter receptor activity, coupled via Gi/Go	3	2	0.0954057	1
GO:0001594	MF	trace-amine receptor activity	8	0	1	1
GO:0001595	MF	angiotensin receptor activity	4	0	1	1
GO:0001596	MF	angiotensin type I receptor activity	1	0	1	1
GO:0001601	MF	peptide YY receptor activity	3	0	1	1
GO:0001602	MF	pancreatic polypeptide receptor activity	3	0	1	1
GO:0001604	MF	urotensin II receptor activity	2	0	1	1
GO:0001605	MF	adrenomedullin receptor activity	3	0	1	1
GO:0001607	MF	neuromedin U receptor activity	2	0	1	1
GO:0001609	MF	G protein-coupled adenosine receptor activity	5	0	1	1
GO:0001614	MF	purinergic nucleotide receptor activity	17	2	0.728839	1
GO:0001616	MF	growth hormone secretagogue receptor activity	1	0	1	1
GO:0001618	MF	virus receptor activity	75	11	0.828149	1
GO:0001621	MF	G protein-coupled ADP receptor activity	3	0	1	1
GO:0001626	MF	nociceptin receptor activity	1	0	1	1
GO:0001631	MF	cysteinyl leukotriene receptor activity	1	0	1	1
GO:0001632	MF	leukotriene B4 receptor activity	2	0	1	1
GO:0001635	MF	calcitonin gene-related peptide receptor activity	4	1	0.566207	1
GO:0001637	MF	G protein-coupled chemoattractant receptor activity	24	4	0.441901	1
GO:0001640	MF	adenylate cyclase inhibiting G protein-coupled glutamate receptor activity	9	2	0.723515	1
GO:0001641	MF	group II metabotropic glutamate receptor activity	2	0	1	1
GO:0001642	MF	group III metabotropic glutamate receptor activity	2	0	1	1
GO:0001648	MF	proteinase-activated receptor activity	5	0	1	1
GO:0001649	BP	osteoblast differentiation	254	48	0.633572	1
GO:0001650	CC	fibrillar center	144	25	0.678363	1
GO:0001651	CC	dense fibrillar component	1	0	1	1
GO:0001652	CC	granular component	7	0	1	1
GO:0001653	MF	peptide receptor activity	120	21	0.450009	1
GO:0001654	BP	eye development	402	85	0.343426	1
GO:0001655	BP	urogenital system development	65	9	0.956088	1
GO:0001656	BP	metanephros development	89	25	0.109167	1
GO:0001657	BP	ureteric bud development	96	28	0.0951461	1
GO:0001658	BP	branching involved in ureteric bud morphogenesis	57	14	0.419534	1
GO:0001659	BP	temperature homeostasis	183	30	0.926227	1
GO:0001660	BP	fever generation	11	1	0.916758	1
GO:0001661	BP	conditioned taste aversion	3	1	0.504614	1
GO:0001662	BP	behavioral fear response	40	10	0.305629	1
GO:0001664	MF	G protein-coupled receptor binding	285	50	0.315006	1
GO:0001665	MF	alpha-N-acetylgalactosaminide alpha-2,6-sialyltransferase activity	6	0	1	1
GO:0001666	BP	response to hypoxia	292	52	0.797716	1
GO:0001667	BP	ameboidal-type cell migration	232	51	0.346788	1
GO:0001669	CC	acrosomal vesicle	143	20	0.698982	1
GO:0001671	MF	ATPase activator activity	25	5	0.400465	1
GO:0001673	CC	male germ cell nucleus	52	12	0.199124	1
GO:0001674	CC	female germ cell nucleus	17	3	0.589864	1
GO:0001675	BP	acrosome assembly	32	3	0.885109	1
GO:0001676	BP	long-chain fatty acid metabolic process	103	9	0.987451	1
GO:0001678	BP	intracellular glucose homeostasis	161	33	0.480362	1
GO:0001680	BP	tRNA 3'-terminal CCA addition	1	0	1	1
GO:0001681	MF	sialate O-acetylesterase activity	1	0	1	1
GO:0001682	BP	tRNA 5'-leader removal	13	0	1	1
GO:0001691	MF	pseudophosphatase activity	2	1	0.287383	1
GO:0001692	BP	histamine metabolic process	6	2	0.211024	1
GO:0001694	BP	histamine biosynthetic process	2	0	1	1
GO:0001695	BP	histamine catabolic process	1	1	0.11585	1
GO:0001696	BP	gastric acid secretion	13	4	0.237073	1
GO:0001698	BP	gastrin-induced gastric acid secretion	2	2	0.0502552	1
GO:0001701	BP	in utero embryonic development	388	71	0.741793	1
GO:0001702	BP	gastrulation with mouth forming second	26	6	0.556965	1
GO:0001704	BP	formation of primary germ layer	128	29	0.396419	1
GO:0001705	BP	ectoderm formation	3	1	0.486717	1
GO:0001706	BP	endoderm formation	59	16	0.162395	1
GO:0001707	BP	mesoderm formation	74	15	0.645227	1
GO:0001708	BP	cell fate specification	108	31	0.0787768	1
GO:0001709	BP	cell fate determination	43	12	0.342224	1
GO:0001710	BP	mesodermal cell fate commitment	18	4	0.595135	1
GO:0001711	BP	endodermal cell fate commitment	15	3	0.524742	1
GO:0001712	BP	ectodermal cell fate commitment	2	1	0.283627	1
GO:0001714	BP	endodermal cell fate specification	8	3	0.168702	1
GO:0001715	BP	ectodermal cell fate specification	1	1	0.1642	1
GO:0001716	MF	L-amino-acid oxidase activity	1	0	1	1
GO:0001717	BP	conversion of seryl-tRNAsec to selenocys-tRNAsec	1	0	1	1
GO:0001725	CC	stress fiber	83	20	0.444686	1
GO:0001726	CC	ruffle	180	47	0.0437568	1
GO:0001727	MF	lipid kinase activity	40	4	0.965586	1
GO:0001729	MF	ceramide kinase activity	2	0	1	1
GO:0001730	MF	2'-5'-oligoadenylate synthetase activity	3	0	1	1
GO:0001731	BP	formation of translation preinitiation complex	5	0	1	1
GO:0001732	BP	formation of cytoplasmic translation initiation complex	13	3	0.383206	1
GO:0001733	MF	galactosylceramide sulfotransferase activity	4	0	1	1
GO:0001734	MF	mRNA m(6)A methyltransferase activity	4	0	1	1
GO:0001735	MF	prenylcysteine oxidase activity	2	0	1	1
GO:0001736	BP	establishment of planar polarity	29	8	0.224642	1
GO:0001738	BP	morphogenesis of a polarized epithelium	51	13	0.24287	1
GO:0001739	CC	sex chromatin	6	1	0.722737	1
GO:0001740	CC	Barr body	6	2	0.365412	1
GO:0001741	CC	XY body	16	3	0.502894	1
GO:0001743	BP	lens placode formation	2	0	1	1
GO:0001750	CC	photoreceptor outer segment	86	13	0.753763	1
GO:0001754	BP	eye photoreceptor cell differentiation	52	8	0.776357	1
GO:0001755	BP	neural crest cell migration	56	12	0.649213	1
GO:0001756	BP	somitogenesis	63	14	0.387446	1
GO:0001757	BP	somite specification	4	2	0.245509	1
GO:0001758	MF	retinal dehydrogenase activity	9	3	0.107065	1
GO:0001759	BP	organ induction	22	6	0.382807	1
GO:0001760	MF	aminocarboxymuconate-semialdehyde decarboxylase activity	1	0	1	1
GO:0001762	BP	beta-alanine transport	1	0	1	1
GO:0001763	BP	morphogenesis of a branching structure	200	49	0.213533	1
GO:0001764	BP	neuron migration	178	42	0.347332	1
GO:0001765	BP	membrane raft assembly	14	4	0.320492	1
GO:0001766	BP	membrane raft polarization	4	4	0.00161186	1
GO:0001767	BP	establishment of lymphocyte polarity	16	6	0.0933106	1
GO:0001768	BP	establishment of T cell polarity	15	6	0.0687929	1
GO:0001770	BP	establishment of natural killer cell polarity	1	0	1	1
GO:0001771	BP	immunological synapse formation	15	4	0.344288	1
GO:0001772	CC	immunological synapse	48	10	0.458606	1
GO:0001773	BP	myeloid dendritic cell activation	29	3	0.871216	1
GO:0001774	BP	microglial cell activation	49	8	0.615375	1
GO:0001775	BP	cell activation	1084	177	0.921637	1
GO:0001776	BP	leukocyte homeostasis	107	17	0.646256	1
GO:0001777	BP	T cell homeostatic proliferation	4	0	1	1
GO:0001778	BP	plasma membrane repair	27	5	0.615825	1
GO:0001779	BP	natural killer cell differentiation	23	5	0.4139	1
GO:0001780	BP	neutrophil homeostasis	20	3	0.700158	1
GO:0001781	BP	neutrophil apoptotic process	8	2	0.372724	1
GO:0001782	BP	B cell homeostasis	33	6	0.520531	1
GO:0001783	BP	B cell apoptotic process	25	7	0.237725	1
GO:0001784	MF	phosphotyrosine residue binding	47	7	0.839061	1
GO:0001785	MF	prostaglandin J receptor activity	2	1	0.308466	1
GO:0001786	MF	phosphatidylserine binding	51	10	0.498276	1
GO:0001787	BP	natural killer cell proliferation	14	2	0.669685	1
GO:0001788	BP	antibody-dependent cellular cytotoxicity	7	1	0.559646	1
GO:0001790	MF	polymeric immunoglobulin binding	2	2	0.0206251	1
GO:0001791	MF	IgM binding	3	1	0.336019	1
GO:0001792	MF	polymeric immunoglobulin receptor activity	1	1	0.110084	1
GO:0001793	MF	IgM receptor activity	1	1	0.17592	1
GO:0001794	BP	type IIa hypersensitivity	8	1	0.673264	1
GO:0001796	BP	regulation of type IIa hypersensitivity	4	1	0.551213	1
GO:0001797	BP	negative regulation of type IIa hypersensitivity	1	0	1	1
GO:0001798	BP	positive regulation of type IIa hypersensitivity	3	1	0.51603	1
GO:0001802	BP	type III hypersensitivity	1	0	1	1
GO:0001803	BP	regulation of type III hypersensitivity	1	0	1	1
GO:0001805	BP	positive regulation of type III hypersensitivity	1	0	1	1
GO:0001806	BP	type IV hypersensitivity	4	0	1	1
GO:0001807	BP	regulation of type IV hypersensitivity	4	0	1	1
GO:0001808	BP	negative regulation of type IV hypersensitivity	2	0	1	1
GO:0001809	BP	positive regulation of type IV hypersensitivity	1	0	1	1
GO:0001810	BP	regulation of type I hypersensitivity	1	0	1	1
GO:0001811	BP	negative regulation of type I hypersensitivity	1	0	1	1
GO:0001813	BP	regulation of antibody-dependent cellular cytotoxicity	2	1	0.350716	1
GO:0001814	BP	negative regulation of antibody-dependent cellular cytotoxicity	1	0	1	1
GO:0001815	BP	positive regulation of antibody-dependent cellular cytotoxicity	1	1	0.299821	1
GO:0001816	BP	cytokine production	837	122	0.922338	1
GO:0001817	BP	regulation of cytokine production	830	122	0.909098	1
GO:0001818	BP	negative regulation of cytokine production	358	44	0.937192	1
GO:0001819	BP	positive regulation of cytokine production	487	74	0.855754	1
GO:0001820	BP	serotonin secretion	9	2	0.446114	1
GO:0001821	BP	histamine secretion	8	2	0.374457	1
GO:0001822	BP	kidney development	313	82	0.0161939	1
GO:0001823	BP	mesonephros development	101	31	0.0429543	1
GO:0001824	BP	blastocyst development	112	19	0.625627	1
GO:0001825	BP	blastocyst formation	45	10	0.344797	1
GO:0001826	BP	inner cell mass cell differentiation	8	3	0.243234	1
GO:0001827	BP	inner cell mass cell fate commitment	3	1	0.558391	1
GO:0001828	BP	inner cell mass cellular morphogenesis	3	2	0.125932	1
GO:0001829	BP	trophectodermal cell differentiation	19	5	0.322808	1
GO:0001830	BP	trophectodermal cell fate commitment	1	0	1	1
GO:0001831	BP	trophectodermal cellular morphogenesis	2	2	0.0412285	1
GO:0001832	BP	blastocyst growth	22	3	0.748301	1
GO:0001833	BP	inner cell mass cell proliferation	15	1	0.932715	1
GO:0001834	BP	trophectodermal cell proliferation	4	1	0.526894	1
GO:0001835	BP	blastocyst hatching	22	3	0.741575	1
GO:0001836	BP	release of cytochrome c from mitochondria	53	8	0.740087	1
GO:0001837	BP	epithelial to mesenchymal transition	187	31	0.877246	1
GO:0001838	BP	embryonic epithelial tube formation	114	25	0.453902	1
GO:0001839	BP	neural plate morphogenesis	5	0	1	1
GO:0001840	BP	neural plate development	8	0	1	1
GO:0001841	BP	neural tube formation	93	22	0.283542	1
GO:0001842	BP	neural fold formation	6	2	0.267779	1
GO:0001843	BP	neural tube closure	81	17	0.58036	1
GO:0001845	BP	phagolysosome assembly	17	2	0.833857	1
GO:0001846	MF	opsonin binding	20	2	0.757988	1
GO:0001847	MF	opsonin receptor activity	5	1	0.413713	1
GO:0001848	MF	complement binding	25	3	0.67932	1
GO:0001849	MF	complement component C1q complex binding	8	0	1	1
GO:0001850	MF	complement component C3a binding	1	0	1	1
GO:0001851	MF	complement component C3b binding	10	2	0.331149	1
GO:0001855	MF	complement component C4b binding	2	0	1	1
GO:0001861	MF	complement component C4b receptor activity	1	0	1	1
GO:0001865	BP	NK T cell differentiation	11	3	0.469771	1
GO:0001866	BP	NK T cell proliferation	8	0	1	1
GO:0001867	BP	complement activation, lectin pathway	11	1	0.816146	1
GO:0001868	BP	regulation of complement activation, lectin pathway	2	0	1	1
GO:0001869	BP	negative regulation of complement activation, lectin pathway	2	0	1	1
GO:0001872	MF	(1->3)-beta-D-glucan binding	2	1	0.179199	1
GO:0001875	MF	lipopolysaccharide immune receptor activity	6	1	0.627038	1
GO:0001878	BP	response to yeast	13	3	0.36193	1
GO:0001879	BP	detection of yeast	1	1	0.0892914	1
GO:0001880	BP	Mullerian duct regression	4	0	1	1
GO:0001881	BP	receptor recycling	47	7	0.831007	1
GO:0001882	MF	nucleoside binding	8	1	0.748528	1
GO:0001883	MF	purine nucleoside binding	2	0	1	1
GO:0001885	BP	endothelial cell development	62	13	0.514347	1
GO:0001886	BP	endothelial cell morphogenesis	12	6	0.0450825	1
GO:0001887	BP	selenium compound metabolic process	2	0	1	1
GO:0001888	MF	glucuronyl-galactosyl-proteoglycan 4-alpha-N-acetylglucosaminyltransferase activity	2	0	1	1
GO:0001889	BP	liver development	142	29	0.368834	1
GO:0001890	BP	placenta development	145	27	0.632298	1
GO:0001891	CC	phagocytic cup	28	8	0.114709	1
GO:0001892	BP	embryonic placenta development	84	18	0.455287	1
GO:0001893	BP	maternal placenta development	33	8	0.28543	1
GO:0001894	BP	tissue homeostasis	261	50	0.50799	1
GO:0001895	BP	retina homeostasis	56	6	0.952125	1
GO:0001905	BP	activation of membrane attack complex	3	0	1	1
GO:0001906	BP	cell killing	245	25	0.942144	1
GO:0001909	BP	leukocyte mediated cytotoxicity	138	15	0.943531	1
GO:0001910	BP	regulation of leukocyte mediated cytotoxicity	94	10	0.923515	1
GO:0001911	BP	negative regulation of leukocyte mediated cytotoxicity	25	2	0.924554	1
GO:0001912	BP	positive regulation of leukocyte mediated cytotoxicity	68	6	0.969631	1
GO:0001913	BP	T cell mediated cytotoxicity	58	7	0.856336	1
GO:0001914	BP	regulation of T cell mediated cytotoxicity	51	6	0.85724	1
GO:0001915	BP	negative regulation of T cell mediated cytotoxicity	10	0	1	1
GO:0001916	BP	positive regulation of T cell mediated cytotoxicity	41	4	0.937259	1
GO:0001917	CC	photoreceptor inner segment	69	5	0.995047	1
GO:0001918	MF	farnesylated protein binding	1	0	1	1
GO:0001919	BP	regulation of receptor recycling	25	4	0.786043	1
GO:0001920	BP	negative regulation of receptor recycling	5	0	1	1
GO:0001921	BP	positive regulation of receptor recycling	14	3	0.638043	1
GO:0001922	BP	B-1 B cell homeostasis	4	0	1	1
GO:0001923	BP	B-1 B cell differentiation	5	2	0.239602	1
GO:0001927	BP	exocyst assembly	1	0	1	1
GO:0001928	BP	regulation of exocyst assembly	1	0	1	1
GO:0001931	CC	uropod	13	2	0.762276	1
GO:0001932	BP	regulation of protein phosphorylation	684	137	0.22214	1
GO:0001933	BP	negative regulation of protein phosphorylation	233	49	0.267323	1
GO:0001934	BP	positive regulation of protein phosphorylation	426	80	0.577131	1
GO:0001935	BP	endothelial cell proliferation	188	29	0.739285	1
GO:0001936	BP	regulation of endothelial cell proliferation	166	23	0.853539	1
GO:0001937	BP	negative regulation of endothelial cell proliferation	69	7	0.905027	1
GO:0001938	BP	positive regulation of endothelial cell proliferation	103	16	0.732857	1
GO:0001939	CC	female pronucleus	10	1	0.849516	1
GO:0001940	CC	male pronucleus	7	1	0.67724	1
GO:0001941	BP	postsynaptic membrane organization	38	14	0.0142552	1
GO:0001942	BP	hair follicle development	93	19	0.487371	1
GO:0001944	BP	vasculature development	813	153	0.584962	1
GO:0001945	BP	lymph vessel development	31	7	0.464832	1
GO:0001946	BP	lymphangiogenesis	19	3	0.769137	1
GO:0001947	BP	heart looping	65	16	0.241942	1
GO:0001949	BP	sebaceous gland cell differentiation	2	0	1	1
GO:0001951	BP	intestinal D-glucose absorption	5	1	0.590081	1
GO:0001952	BP	regulation of cell-matrix adhesion	121	25	0.528674	1
GO:0001953	BP	negative regulation of cell-matrix adhesion	37	7	0.637522	1
GO:0001954	BP	positive regulation of cell-matrix adhesion	56	13	0.310659	1
GO:0001955	BP	blood vessel maturation	8	2	0.424231	1
GO:0001956	BP	positive regulation of neurotransmitter secretion	18	2	0.895431	1
GO:0001957	BP	intramembranous ossification	7	3	0.200592	1
GO:0001958	BP	endochondral ossification	30	6	0.705882	1
GO:0001959	BP	regulation of cytokine-mediated signaling pathway	178	25	0.809219	1
GO:0001960	BP	negative regulation of cytokine-mediated signaling pathway	97	10	0.915962	1
GO:0001961	BP	positive regulation of cytokine-mediated signaling pathway	59	8	0.778416	1
GO:0001963	BP	synaptic transmission, dopaminergic	30	7	0.414912	1
GO:0001964	BP	startle response	27	13	0.0026681	1
GO:0001965	MF	G-protein alpha-subunit binding	30	7	0.363437	1
GO:0001966	BP	thigmotaxis	3	0	1	1
GO:0001967	BP	suckling behavior	12	3	0.409895	1
GO:0001968	MF	fibronectin binding	30	6	0.464986	1
GO:0001969	BP	regulation of activation of membrane attack complex	3	0	1	1
GO:0001970	BP	positive regulation of activation of membrane attack complex	2	0	1	1
GO:0001971	BP	negative regulation of activation of membrane attack complex	2	0	1	1
GO:0001972	MF	retinoic acid binding	20	3	0.790285	1
GO:0001973	BP	G protein-coupled adenosine receptor signaling pathway	12	1	0.914503	1
GO:0001974	BP	blood vessel remodeling	47	10	0.337263	1
GO:0001975	BP	response to amphetamine	34	9	0.191945	1
GO:0001976	BP	nervous system process involved in regulation of systemic arterial blood pressure	10	6	0.0110122	1
GO:0001977	BP	renal system process involved in regulation of blood volume	13	1	0.924382	1
GO:0001978	BP	regulation of systemic arterial blood pressure by carotid sinus baroreceptor feedback	2	2	0.0645305	1
GO:0001979	BP	regulation of systemic arterial blood pressure by chemoreceptor signaling	1	0	1	1
GO:0001980	BP	regulation of systemic arterial blood pressure by ischemic conditions	2	1	0.283113	1
GO:0001983	BP	baroreceptor response to increased systemic arterial blood pressure	2	2	0.0645305	1
GO:0001984	BP	artery vasodilation involved in baroreceptor response to increased systemic arterial blood pressure	1	1	0.291933	1
GO:0001985	BP	negative regulation of heart rate involved in baroreceptor response to increased systemic arterial blood pressure	1	1	0.214151	1
GO:0001990	BP	regulation of systemic arterial blood pressure by hormone	33	6	0.520031	1
GO:0001991	BP	regulation of systemic arterial blood pressure by circulatory renin-angiotensin	15	2	0.750715	1
GO:0001992	BP	regulation of systemic arterial blood pressure by vasopressin	4	0	1	1
GO:0001993	BP	regulation of systemic arterial blood pressure by norepinephrine-epinephrine	6	1	0.674804	1
GO:0001994	BP	norepinephrine-epinephrine vasoconstriction involved in regulation of systemic arterial blood pressure	2	1	0.299016	1
GO:0001996	BP	positive regulation of heart rate by epinephrine-norepinephrine	3	1	0.508186	1
GO:0001997	BP	positive regulation of the force of heart contraction by epinephrine-norepinephrine	2	1	0.304301	1
GO:0001998	BP	angiotensin-mediated vasoconstriction involved in regulation of systemic arterial blood pressure	1	0	1	1
GO:0001999	BP	renal response to blood flow involved in circulatory renin-angiotensin regulation of systemic arterial blood pressure	7	1	0.793274	1
GO:0002001	BP	renin secretion into blood stream	7	1	0.793274	1
GO:0002002	BP	regulation of angiotensin levels in blood	8	1	0.70365	1
GO:0002003	BP	angiotensin maturation	6	1	0.625003	1
GO:0002007	BP	detection of hypoxic conditions in blood by chemoreceptor signaling	1	0	1	1
GO:0002009	BP	morphogenesis of an epithelium	486	115	0.0793512	1
GO:0002011	BP	morphogenesis of an epithelial sheet	62	9	0.908682	1
GO:0002014	BP	vasoconstriction of artery involved in ischemic response to lowering of systemic arterial blood pressure	1	0	1	1
GO:0002016	BP	regulation of blood volume by renin-angiotensin	5	1	0.61607	1
GO:0002017	BP	regulation of blood volume by renal aldosterone	2	0	1	1
GO:0002018	BP	renin-angiotensin regulation of aldosterone production	3	1	0.325086	1
GO:0002019	BP	regulation of renal output by angiotensin	2	1	0.294834	1
GO:0002020	MF	protease binding	135	20	0.892835	1
GO:0002021	BP	response to dietary excess	35	6	0.661715	1
GO:0002023	BP	reduction of food intake in response to dietary excess	6	0	1	1
GO:0002024	BP	diet induced thermogenesis	13	2	0.713424	1
GO:0002025	BP	norepinephrine-epinephrine-mediated vasodilation involved in regulation of systemic arterial blood pressure	3	0	1	1
GO:0002026	BP	regulation of the force of heart contraction	26	8	0.122162	1
GO:0002027	BP	regulation of heart rate	102	33	0.0020109	1
GO:0002028	BP	regulation of sodium ion transport	77	22	0.0567892	1
GO:0002029	BP	desensitization of G protein-coupled receptor signaling pathway	14	5	0.114091	1
GO:0002031	BP	G protein-coupled receptor internalization	10	4	0.105504	1
GO:0002034	BP	maintenance of blood vessel diameter homeostasis by renin-angiotensin	4	1	0.463081	1
GO:0002035	BP	brain renin-angiotensin system	1	0	1	1
GO:0002036	BP	regulation of L-glutamate import across plasma membrane	8	1	0.794606	1
GO:0002037	BP	negative regulation of L-glutamate import across plasma membrane	2	0	1	1
GO:0002038	BP	positive regulation of L-glutamate import across plasma membrane	4	1	0.50417	1
GO:0002039	MF	p53 binding	67	12	0.727629	1
GO:0002040	BP	sprouting angiogenesis	184	26	0.860754	1
GO:0002041	BP	intussusceptive angiogenesis	1	1	0.222942	1
GO:0002042	BP	cell migration involved in sprouting angiogenesis	88	10	0.918928	1
GO:0002043	BP	blood vessel endothelial cell proliferation involved in sprouting angiogenesis	48	3	0.978167	1
GO:0002046	MF	opsin binding	4	1	0.448992	1
GO:0002051	BP	osteoblast fate commitment	3	0	1	1
GO:0002052	BP	positive regulation of neuroblast proliferation	37	10	0.2344	1
GO:0002053	BP	positive regulation of mesenchymal cell proliferation	26	5	0.825584	1
GO:0002054	MF	nucleobase binding	4	1	0.517336	1
GO:0002055	MF	adenine binding	1	0	1	1
GO:0002058	MF	uracil binding	1	1	0.234782	1
GO:0002060	MF	purine nucleobase binding	3	0	1	1
GO:0002061	MF	pyrimidine nucleobase binding	1	1	0.234782	1
GO:0002062	BP	chondrocyte differentiation	113	22	0.793972	1
GO:0002063	BP	chondrocyte development	32	6	0.814588	1
GO:0002064	BP	epithelial cell development	208	48	0.215508	1
GO:0002065	BP	columnar/cuboidal epithelial cell differentiation	130	32	0.189182	1
GO:0002066	BP	columnar/cuboidal epithelial cell development	53	16	0.0685141	1
GO:0002067	BP	glandular epithelial cell differentiation	72	17	0.365508	1
GO:0002068	BP	glandular epithelial cell development	36	12	0.0696145	1
GO:0002069	BP	columnar/cuboidal epithelial cell maturation	15	3	0.571424	1
GO:0002070	BP	epithelial cell maturation	27	8	0.151891	1
GO:0002071	BP	glandular epithelial cell maturation	9	2	0.522526	1
GO:0002072	BP	optic cup morphogenesis involved in camera-type eye development	7	2	0.588056	1
GO:0002074	BP	extraocular skeletal muscle development	4	1	0.550382	1
GO:0002076	BP	osteoblast development	17	2	0.943578	1
GO:0002077	BP	acrosome matrix dispersal	1	0	1	1
GO:0002079	CC	inner acrosomal membrane	5	2	0.113883	1
GO:0002080	CC	acrosomal membrane	33	6	0.42939	1
GO:0002081	CC	outer acrosomal membrane	4	1	0.40801	1
GO:0002082	BP	regulation of oxidative phosphorylation	21	4	0.552333	1
GO:0002084	BP	protein depalmitoylation	10	3	0.151885	1
GO:0002085	BP	inhibition of neuroepithelial cell differentiation	6	2	0.507025	1
GO:0002086	BP	diaphragm contraction	2	0	1	1
GO:0002087	BP	regulation of respiratory gaseous exchange by nervous system process	11	1	0.899013	1
GO:0002088	BP	lens development in camera-type eye	87	16	0.637166	1
GO:0002089	BP	lens morphogenesis in camera-type eye	21	4	0.720847	1
GO:0002090	BP	regulation of receptor internalization	70	20	0.096726	1
GO:0002091	BP	negative regulation of receptor internalization	16	3	0.62697	1
GO:0002092	BP	positive regulation of receptor internalization	26	10	0.0334112	1
GO:0002093	BP	auditory receptor cell morphogenesis	21	4	0.599226	1
GO:0002094	MF	polyprenyltransferase activity	2	1	0.315865	1
GO:0002095	CC	caveolar macromolecular signaling complex	2	1	0.437761	1
GO:0002096	CC	polkadots	2	1	0.273077	1
GO:0002097	BP	tRNA wobble base modification	20	2	0.792216	1
GO:0002098	BP	tRNA wobble uridine modification	17	1	0.927259	1
GO:0002100	BP	tRNA wobble adenosine to inosine editing	1	0	1	1
GO:0002101	BP	tRNA wobble cytosine modification	2	0	1	1
GO:0002102	CC	podosome	40	13	0.135871	1
GO:0002112	MF	interleukin-33 receptor binding	1	0	1	1
GO:0002113	MF	interleukin-33 binding	1	0	1	1
GO:0002114	MF	interleukin-33 receptor activity	2	1	0.319248	1
GO:0002115	BP	store-operated calcium entry	23	3	0.806505	1
GO:0002116	CC	semaphorin receptor complex	12	3	0.658588	1
GO:0002118	BP	aggressive behavior	8	3	0.233283	1
GO:0002121	BP	inter-male aggressive behavior	2	1	0.36976	1
GO:0002125	BP	maternal aggressive behavior	3	0	1	1
GO:0002127	BP	tRNA wobble base cytosine methylation	1	0	1	1
GO:0002128	BP	tRNA nucleoside ribose methylation	2	1	0.393876	1
GO:0002130	BP	wobble position ribose methylation	1	0	1	1
GO:0002133	CC	polycystin complex	2	1	0.326924	1
GO:0002134	MF	UTP binding	2	0	1	1
GO:0002135	MF	CTP binding	1	0	1	1
GO:0002138	BP	retinoic acid biosynthetic process	9	3	0.229494	1
GO:0002139	CC	stereocilia coupling link	8	0	1	1
GO:0002140	CC	stereocilia tip link	2	0	1	1
GO:0002141	CC	stereocilia ankle link	6	0	1	1
GO:0002142	CC	stereocilia ankle link complex	6	0	1	1
GO:0002143	BP	tRNA wobble position uridine thiolation	4	0	1	1
GO:0002144	CC	cytosolic tRNA wobble base thiouridylase complex	1	0	1	1
GO:0002148	BP	hypochlorous acid metabolic process	1	0	1	1
GO:0002149	BP	hypochlorous acid biosynthetic process	1	0	1	1
GO:0002151	MF	G-quadruplex RNA binding	6	0	1	1
GO:0002152	BP	bile acid conjugation	1	0	1	1
GO:0002153	MF	steroid receptor RNA activator RNA binding	2	0	1	1
GO:0002154	BP	thyroid hormone receptor signaling pathway	8	1	0.80537	1
GO:0002155	BP	regulation of thyroid hormone receptor signaling pathway	7	1	0.772444	1
GO:0002157	BP	positive regulation of thyroid hormone receptor signaling pathway	3	1	0.63602	1
GO:0002158	BP	osteoclast proliferation	11	1	0.898902	1
GO:0002159	BP	desmosome assembly	5	0	1	1
GO:0002160	BP	desmosome maintenance	1	0	1	1
GO:0002161	MF	aminoacyl-tRNA editing activity	13	2	0.694227	1
GO:0002162	MF	dystroglycan binding	10	2	0.671717	1
GO:0002172	MF	high-affinity IgM receptor activity	1	1	0.17592	1
GO:0002174	BP	mammary stem cell proliferation	1	0	1	1
GO:0002175	BP	protein localization to paranode region of axon	4	1	0.616627	1
GO:0002176	BP	male germ cell proliferation	8	0	1	1
GO:0002177	CC	manchette	22	4	0.498088	1
GO:0002178	CC	palmitoyltransferase complex	10	0	1	1
GO:0002181	BP	cytoplasmic translation	150	16	0.976785	1
GO:0002182	BP	cytoplasmic translational elongation	6	1	0.774369	1
GO:0002183	BP	cytoplasmic translational initiation	38	4	0.901343	1
GO:0002184	BP	cytoplasmic translational termination	1	1	0.129474	1
GO:0002188	BP	translation reinitiation	2	0	1	1
GO:0002190	BP	cap-independent translational initiation	4	0	1	1
GO:0002191	BP	cap-dependent translational initiation	9	1	0.828533	1
GO:0002192	BP	IRES-dependent translational initiation of linear mRNA	1	0	1	1
GO:0002193	CC	MAML1-RBP-Jkappa- ICN1 complex	3	0	1	1
GO:0002194	BP	hepatocyte cell migration	1	0	1	1
GO:0002196	MF	Ser-tRNA(Ala) hydrolase activity	2	0	1	1
GO:0002199	CC	zona pellucida receptor complex	8	1	0.73537	1
GO:0002200	BP	somatic diversification of immune receptors	75	11	0.798294	1
GO:0002204	BP	somatic recombination of immunoglobulin genes involved in immune response	52	6	0.897337	1
GO:0002208	BP	somatic diversification of immunoglobulins involved in immune response	52	6	0.897337	1
GO:0002209	BP	behavioral defense response	41	10	0.325757	1
GO:0002215	BP	defense response to nematode	3	0	1	1
GO:0002218	BP	activation of innate immune response	290	39	0.946365	1
GO:0002220	BP	innate immune response activating cell surface receptor signaling pathway	92	9	0.973698	1
GO:0002221	BP	pattern recognition receptor signaling pathway	258	34	0.954013	1
GO:0002222	BP	stimulatory killer cell immunoglobulin-like receptor signaling pathway	1	0	1	1
GO:0002223	BP	stimulatory C-type lectin receptor signaling pathway	19	4	0.440639	1
GO:0002224	BP	toll-like receptor signaling pathway	73	7	0.973325	1
GO:0002225	BP	positive regulation of antimicrobial peptide production	7	1	0.612607	1
GO:0002227	BP	innate immune response in mucosa	20	0	1	1
GO:0002228	BP	natural killer cell mediated immunity	77	10	0.774503	1
GO:0002230	BP	positive regulation of defense response to virus by host	32	3	0.897713	1
GO:0002232	BP	leukocyte chemotaxis involved in inflammatory response	8	0	1	1
GO:0002237	BP	response to molecule of bacterial origin	353	48	0.949607	1
GO:0002238	BP	response to molecule of fungal origin	4	2	0.0663858	1
GO:0002244	BP	hematopoietic progenitor cell differentiation	134	21	0.89898	1
GO:0002246	BP	wound healing involved in inflammatory response	9	1	0.818107	1
GO:0002248	BP	connective tissue replacement involved in inflammatory response wound healing	7	1	0.777581	1
GO:0002249	BP	lymphocyte anergy	7	0	1	1
GO:0002250	BP	adaptive immune response	450	65	0.923152	1
GO:0002251	BP	organ or tissue specific immune response	36	3	0.820485	1
GO:0002252	BP	immune effector process	623	87	0.976187	1
GO:0002253	BP	activation of immune response	534	73	0.981434	1
GO:0002254	BP	kinin cascade	3	0	1	1
GO:0002260	BP	lymphocyte homeostasis	76	11	0.714454	1
GO:0002262	BP	myeloid cell homeostasis	174	24	0.972634	1
GO:0002263	BP	cell activation involved in immune response	292	45	0.817743	1
GO:0002264	BP	endothelial cell activation involved in immune response	1	0	1	1
GO:0002265	BP	astrocyte activation involved in immune response	4	1	0.61703	1
GO:0002266	BP	follicular dendritic cell activation	3	1	0.491558	1
GO:0002268	BP	follicular dendritic cell differentiation	2	1	0.451699	1
GO:0002269	BP	leukocyte activation involved in inflammatory response	52	9	0.542133	1
GO:0002270	BP	plasmacytoid dendritic cell activation	3	1	0.555324	1
GO:0002273	BP	plasmacytoid dendritic cell differentiation	2	1	0.476444	1
GO:0002274	BP	myeloid leukocyte activation	239	33	0.886961	1
GO:0002275	BP	myeloid cell activation involved in immune response	92	14	0.650165	1
GO:0002276	BP	basophil activation involved in immune response	2	0	1	1
GO:0002277	BP	myeloid dendritic cell activation involved in immune response	3	1	0.49266	1
GO:0002278	BP	eosinophil activation involved in immune response	6	0	1	1
GO:0002279	BP	mast cell activation involved in immune response	50	10	0.301705	1
GO:0002280	BP	monocyte activation involved in immune response	1	0	1	1
GO:0002281	BP	macrophage activation involved in immune response	19	2	0.856476	1
GO:0002282	BP	microglial cell activation involved in immune response	5	0	1	1
GO:0002283	BP	neutrophil activation involved in immune response	18	2	0.776136	1
GO:0002285	BP	lymphocyte activation involved in immune response	205	30	0.881808	1
GO:0002286	BP	T cell activation involved in immune response	121	21	0.5634	1
GO:0002287	BP	alpha-beta T cell activation involved in immune response	82	16	0.489809	1
GO:0002290	BP	gamma-delta T cell activation involved in immune response	1	0	1	1
GO:0002291	BP	T cell activation via T cell receptor contact with antigen bound to MHC molecule on antigen presenting cell	14	2	0.714268	1
GO:0002292	BP	T cell differentiation involved in immune response	90	16	0.584633	1
GO:0002293	BP	alpha-beta T cell differentiation involved in immune response	82	16	0.489809	1
GO:0002294	BP	CD4-positive, alpha-beta T cell differentiation involved in immune response	81	16	0.463463	1
GO:0002295	BP	T-helper cell lineage commitment	28	7	0.278094	1
GO:0002296	BP	T-helper 1 cell lineage commitment	4	0	1	1
GO:0002298	BP	CD4-positive, CD25-positive, alpha-beta regulatory T cell differentiation involved in immune response	2	0	1	1
GO:0002299	BP	alpha-beta intraepithelial T cell differentiation	1	0	1	1
GO:0002300	BP	CD8-positive, alpha-beta intraepithelial T cell differentiation	1	0	1	1
GO:0002302	BP	CD8-positive, alpha-beta T cell differentiation involved in immune response	1	0	1	1
GO:0002304	BP	gamma-delta intraepithelial T cell differentiation	3	0	1	1
GO:0002305	BP	CD8-positive, gamma-delta intraepithelial T cell differentiation	3	0	1	1
GO:0002309	BP	T cell proliferation involved in immune response	5	0	1	1
GO:0002312	BP	B cell activation involved in immune response	88	11	0.892893	1
GO:0002313	BP	mature B cell differentiation involved in immune response	30	5	0.638282	1
GO:0002314	BP	germinal center B cell differentiation	8	2	0.36712	1
GO:0002315	BP	marginal zone B cell differentiation	8	2	0.54142	1
GO:0002316	BP	follicular B cell differentiation	3	1	0.497412	1
GO:0002317	BP	plasma cell differentiation	9	1	0.809394	1
GO:0002318	BP	myeloid progenitor cell differentiation	9	1	0.828768	1
GO:0002319	BP	memory B cell differentiation	1	0	1	1
GO:0002320	BP	lymphoid progenitor cell differentiation	24	3	0.899092	1
GO:0002322	BP	B cell proliferation involved in immune response	6	1	0.66495	1
GO:0002323	BP	natural killer cell activation involved in immune response	19	2	0.787899	1
GO:0002325	BP	natural killer cell differentiation involved in immune response	4	1	0.45805	1
GO:0002326	BP	B cell lineage commitment	6	0	1	1
GO:0002327	BP	immature B cell differentiation	12	3	0.432954	1
GO:0002328	BP	pro-B cell differentiation	12	3	0.464554	1
GO:0002329	BP	pre-B cell differentiation	4	1	0.506483	1
GO:0002331	BP	pre-B cell allelic exclusion	3	1	0.41805	1
GO:0002332	BP	transitional stage B cell differentiation	3	2	0.132697	1
GO:0002333	BP	transitional one stage B cell differentiation	2	1	0.393868	1
GO:0002334	BP	transitional two stage B cell differentiation	1	1	0.242246	1
GO:0002335	BP	mature B cell differentiation	35	7	0.442887	1
GO:0002336	BP	B-1 B cell lineage commitment	1	0	1	1
GO:0002337	BP	B-1a B cell differentiation	2	1	0.451896	1
GO:0002339	BP	B cell selection	3	1	0.428933	1
GO:0002343	BP	peripheral B cell selection	1	1	0.242246	1
GO:0002344	BP	B cell affinity maturation	1	1	0.242246	1
GO:0002347	BP	response to tumor cell	47	6	0.820483	1
GO:0002349	BP	histamine production involved in inflammatory response	6	2	0.268642	1
GO:0002351	BP	serotonin production involved in inflammatory response	3	2	0.0782704	1
GO:0002352	BP	B cell negative selection	2	0	1	1
GO:0002353	BP	plasma kallikrein-kinin cascade	3	0	1	1
GO:0002355	BP	detection of tumor cell	1	0	1	1
GO:0002357	BP	defense response to tumor cell	13	1	0.913531	1
GO:0002358	BP	B cell homeostatic proliferation	2	0	1	1
GO:0002360	BP	T cell lineage commitment	40	10	0.24488	1
GO:0002361	BP	CD4-positive, CD25-positive, alpha-beta regulatory T cell differentiation	9	1	0.831822	1
GO:0002362	BP	CD4-positive, CD25-positive, alpha-beta regulatory T cell lineage commitment	1	1	0.28786	1
GO:0002363	BP	alpha-beta T cell lineage commitment	32	8	0.272173	1
GO:0002364	BP	NK T cell lineage commitment	1	1	0.28786	1
GO:0002366	BP	leukocyte activation involved in immune response	288	44	0.826997	1
GO:0002367	BP	cytokine production involved in immune response	118	16	0.911564	1
GO:0002369	BP	T cell cytokine production	36	4	0.899726	1
GO:0002370	BP	natural killer cell cytokine production	9	2	0.536936	1
GO:0002371	BP	dendritic cell cytokine production	16	1	0.929916	1
GO:0002372	BP	myeloid dendritic cell cytokine production	6	0	1	1
GO:0002373	BP	plasmacytoid dendritic cell cytokine production	1	0	1	1
GO:0002376	BP	immune system process	2489	381	0.991188	1
GO:0002377	BP	immunoglobulin production	99	15	0.688664	1
GO:0002381	BP	immunoglobulin production involved in immunoglobulin-mediated immune response	55	7	0.843391	1
GO:0002383	BP	immune response in brain or nervous system	1	0	1	1
GO:0002384	BP	hepatic immune response	2	1	0.353324	1
GO:0002385	BP	mucosal immune response	32	2	0.891244	1
GO:0002387	BP	immune response in gut-associated lymphoid tissue	4	1	0.475896	1
GO:0002395	BP	immune response in nasopharyngeal-associated lymphoid tissue	2	0	1	1
GO:0002396	BP	MHC protein complex assembly	19	4	0.719433	1
GO:0002397	BP	MHC class I protein complex assembly	6	1	0.707948	1
GO:0002398	BP	MHC class Ib protein complex assembly	1	1	0.315604	1
GO:0002399	BP	MHC class II protein complex assembly	14	3	0.755601	1
GO:0002404	BP	antigen sampling in mucosal-associated lymphoid tissue	1	0	1	1
GO:0002406	BP	antigen sampling by M cells in mucosal-associated lymphoid tissue	1	0	1	1
GO:0002407	BP	dendritic cell chemotaxis	23	1	0.972244	1
GO:0002408	BP	myeloid dendritic cell chemotaxis	4	0	1	1
GO:0002412	BP	antigen transcytosis by M cells in mucosal-associated lymphoid tissue	1	0	1	1
GO:0002414	BP	immunoglobulin transcytosis in epithelial cells	4	3	0.0132669	1
GO:0002415	BP	immunoglobulin transcytosis in epithelial cells mediated by polymeric immunoglobulin receptor	2	2	0.0146967	1
GO:0002416	BP	IgG immunoglobulin transcytosis in epithelial cells mediated by FcRn immunoglobulin receptor	1	0	1	1
GO:0002418	BP	immune response to tumor cell	31	5	0.589606	1
GO:0002419	BP	T cell mediated cytotoxicity directed against tumor cell target	3	0	1	1
GO:0002420	BP	natural killer cell mediated cytotoxicity directed against tumor cell target	10	2	0.402148	1
GO:0002423	BP	natural killer cell mediated immune response to tumor cell	11	2	0.454029	1
GO:0002424	BP	T cell mediated immune response to tumor cell	15	1	0.939586	1
GO:0002426	BP	immunoglobulin production in mucosal tissue	2	0	1	1
GO:0002428	BP	antigen processing and presentation of peptide antigen via MHC class Ib	18	2	0.911836	1
GO:0002429	BP	immune response-activating cell surface receptor signaling pathway	298	42	0.945708	1
GO:0002430	BP	complement receptor mediated signaling pathway	12	2	0.494383	1
GO:0002431	BP	Fc receptor mediated stimulatory signaling pathway	31	7	0.482836	1
GO:0002432	BP	granuloma formation	2	0	1	1
GO:0002433	BP	immune response-regulating cell surface receptor signaling pathway involved in phagocytosis	22	4	0.759074	1
GO:0002434	BP	immune complex clearance	5	0	1	1
GO:0002435	BP	immune complex clearance by erythrocytes	1	0	1	1
GO:0002436	BP	immune complex clearance by monocytes and macrophages	3	0	1	1
GO:0002437	BP	inflammatory response to antigenic stimulus	76	10	0.857101	1
GO:0002438	BP	acute inflammatory response to antigenic stimulus	25	3	0.734379	1
GO:0002439	BP	chronic inflammatory response to antigenic stimulus	3	1	0.491461	1
GO:0002440	BP	production of molecular mediator of immune response	216	30	0.903675	1
GO:0002441	BP	histamine secretion involved in inflammatory response	6	2	0.268642	1
GO:0002442	BP	serotonin secretion involved in inflammatory response	3	2	0.0782704	1
GO:0002443	BP	leukocyte mediated immunity	386	50	0.964809	1
GO:0002444	BP	myeloid leukocyte mediated immunity	108	15	0.740749	1
GO:0002445	BP	type II hypersensitivity	8	1	0.673264	1
GO:0002446	BP	neutrophil mediated immunity	38	4	0.874044	1
GO:0002447	BP	eosinophil mediated immunity	7	1	0.657846	1
GO:0002448	BP	mast cell mediated immunity	50	9	0.446565	1
GO:0002449	BP	lymphocyte mediated immunity	289	37	0.951041	1
GO:0002450	BP	B cell antigen processing and presentation	2	0	1	1
GO:0002451	BP	peripheral B cell tolerance induction	1	0	1	1
GO:0002455	BP	humoral immune response mediated by circulating immunoglobulin	48	7	0.621784	1
GO:0002456	BP	T cell mediated immunity	127	18	0.83142	1
GO:0002457	BP	T cell antigen processing and presentation	4	2	0.183384	1
GO:0002458	BP	peripheral T cell tolerance induction	1	0	1	1
GO:0002460	BP	adaptive immune response based on somatic recombination of immune receptors built from immunoglobulin superfamily domains	309	45	0.888452	1
GO:0002461	BP	tolerance induction dependent upon immune response	4	0	1	1
GO:0002465	BP	peripheral tolerance induction	2	0	1	1
GO:0002467	BP	germinal center formation	14	3	0.571195	1
GO:0002468	BP	dendritic cell antigen processing and presentation	15	1	0.932248	1
GO:0002469	BP	myeloid dendritic cell antigen processing and presentation	2	0	1	1
GO:0002470	BP	plasmacytoid dendritic cell antigen processing and presentation	1	0	1	1
GO:0002472	BP	macrophage antigen processing and presentation	1	0	1	1
GO:0002474	BP	antigen processing and presentation of peptide antigen via MHC class I	37	4	0.932124	1
GO:0002475	BP	antigen processing and presentation via MHC class Ib	25	2	0.967189	1
GO:0002476	BP	antigen processing and presentation of endogenous peptide antigen via MHC class Ib	17	2	0.898288	1
GO:0002477	BP	antigen processing and presentation of exogenous peptide antigen via MHC class Ib	4	1	0.717564	1
GO:0002478	BP	antigen processing and presentation of exogenous peptide antigen	39	5	0.917887	1
GO:0002479	BP	antigen processing and presentation of exogenous peptide antigen via MHC class I, TAP-dependent	1	0	1	1
GO:0002480	BP	antigen processing and presentation of exogenous peptide antigen via MHC class I, TAP-independent	1	0	1	1
GO:0002481	BP	antigen processing and presentation of exogenous protein antigen via MHC class Ib, TAP-dependent	2	0	1	1
GO:0002483	BP	antigen processing and presentation of endogenous peptide antigen	25	4	0.819893	1
GO:0002484	BP	antigen processing and presentation of endogenous peptide antigen via MHC class I via ER pathway	17	2	0.898288	1
GO:0002485	BP	antigen processing and presentation of endogenous peptide antigen via MHC class I via ER pathway, TAP-dependent	2	0	1	1
GO:0002486	BP	antigen processing and presentation of endogenous peptide antigen via MHC class I via ER pathway, TAP-independent	16	2	0.863411	1
GO:0002488	BP	antigen processing and presentation of endogenous peptide antigen via MHC class Ib via ER pathway	1	0	1	1
GO:0002489	BP	antigen processing and presentation of endogenous peptide antigen via MHC class Ib via ER pathway, TAP-dependent	1	0	1	1
GO:0002491	BP	antigen processing and presentation of endogenous peptide antigen via MHC class II	2	0	1	1
GO:0002495	BP	antigen processing and presentation of peptide antigen via MHC class II	33	4	0.926311	1
GO:0002501	BP	peptide antigen assembly with MHC protein complex	19	4	0.719433	1
GO:0002502	BP	peptide antigen assembly with MHC class I protein complex	6	1	0.707948	1
GO:0002503	BP	peptide antigen assembly with MHC class II protein complex	14	3	0.755601	1
GO:0002504	BP	antigen processing and presentation of peptide or polysaccharide antigen via MHC class II	35	4	0.946475	1
GO:0002505	BP	antigen processing and presentation of polysaccharide antigen via MHC class II	1	0	1	1
GO:0002507	BP	tolerance induction	28	2	0.96407	1
GO:0002508	BP	central tolerance induction	2	0	1	1
GO:0002509	BP	central tolerance induction to self antigen	1	0	1	1
GO:0002510	BP	central B cell tolerance induction	1	0	1	1
GO:0002513	BP	tolerance induction to self antigen	5	0	1	1
GO:0002514	BP	B cell tolerance induction	3	0	1	1
GO:0002517	BP	T cell tolerance induction	14	0	1	1
GO:0002518	BP	lymphocyte chemotaxis across high endothelial venule	1	0	1	1
GO:0002519	BP	natural killer cell tolerance induction	3	1	0.412381	1
GO:0002520	BP	immune system development	198	35	0.701481	1
GO:0002521	BP	leukocyte differentiation	603	117	0.319027	1
GO:0002522	BP	leukocyte migration involved in immune response	3	0	1	1
GO:0002523	BP	leukocyte migration involved in inflammatory response	20	1	0.976832	1
GO:0002524	BP	hypersensitivity	15	2	0.631531	1
GO:0002525	BP	acute inflammatory response to non-antigenic stimulus	2	0	1	1
GO:0002526	BP	acute inflammatory response	102	10	0.953295	1
GO:0002528	BP	regulation of vascular permeability involved in acute inflammatory response	4	1	0.505232	1
GO:0002532	BP	production of molecular mediator involved in inflammatory response	98	12	0.823976	1
GO:0002534	BP	cytokine production involved in inflammatory response	75	8	0.886815	1
GO:0002536	BP	respiratory burst involved in inflammatory response	9	0	1	1
GO:0002537	BP	nitric oxide production involved in inflammatory response	1	0	1	1
GO:0002538	BP	arachidonate metabolite production involved in inflammatory response	4	0	1	1
GO:0002540	BP	leukotriene production involved in inflammatory response	3	0	1	1
GO:0002541	BP	activation of plasma proteins involved in acute inflammatory response	3	0	1	1
GO:0002542	BP	Factor XII activation	2	0	1	1
GO:0002543	BP	activation of blood coagulation via clotting cascade	2	0	1	1
GO:0002544	BP	chronic inflammatory response	20	2	0.837872	1
GO:0002545	BP	chronic inflammatory response to non-antigenic stimulus	1	0	1	1
GO:0002548	BP	monocyte chemotaxis	50	8	0.517249	1
GO:0002551	BP	mast cell chemotaxis	11	4	0.106205	1
GO:0002552	BP	serotonin secretion by mast cell	1	1	0.173027	1
GO:0002553	BP	histamine secretion by mast cell	6	2	0.268642	1
GO:0002554	BP	serotonin secretion by platelet	2	1	0.312728	1
GO:0002562	BP	somatic diversification of immune receptors via germline recombination within a single locus	69	10	0.804591	1
GO:0002566	BP	somatic diversification of immune receptors via somatic mutation	14	2	0.720339	1
GO:0002568	BP	somatic diversification of T cell receptor genes	4	2	0.268752	1
GO:0002572	BP	pro-T cell differentiation	3	0	1	1
GO:0002573	BP	myeloid leukocyte differentiation	235	46	0.443188	1
GO:0002574	BP	thrombocyte differentiation	1	0	1	1
GO:0002575	BP	basophil chemotaxis	1	0	1	1
GO:0002576	BP	platelet degranulation	7	1	0.72818	1
GO:0002577	BP	regulation of antigen processing and presentation	19	2	0.835068	1
GO:0002578	BP	negative regulation of antigen processing and presentation	9	1	0.790347	1
GO:0002579	BP	positive regulation of antigen processing and presentation	9	1	0.798126	1
GO:0002580	BP	regulation of antigen processing and presentation of peptide or polysaccharide antigen via MHC class II	5	1	0.721681	1
GO:0002581	BP	negative regulation of antigen processing and presentation of peptide or polysaccharide antigen via MHC class II	3	1	0.618849	1
GO:0002582	BP	positive regulation of antigen processing and presentation of peptide or polysaccharide antigen via MHC class II	2	0	1	1
GO:0002583	BP	regulation of antigen processing and presentation of peptide antigen	6	1	0.706552	1
GO:0002584	BP	negative regulation of antigen processing and presentation of peptide antigen	4	1	0.598131	1
GO:0002585	BP	positive regulation of antigen processing and presentation of peptide antigen	2	0	1	1
GO:0002586	BP	regulation of antigen processing and presentation of peptide antigen via MHC class II	4	1	0.6148	1
GO:0002587	BP	negative regulation of antigen processing and presentation of peptide antigen via MHC class II	2	1	0.472494	1
GO:0002588	BP	positive regulation of antigen processing and presentation of peptide antigen via MHC class II	2	0	1	1
GO:0002589	BP	regulation of antigen processing and presentation of peptide antigen via MHC class I	2	0	1	1
GO:0002590	BP	negative regulation of antigen processing and presentation of peptide antigen via MHC class I	2	0	1	1
GO:0002604	BP	regulation of dendritic cell antigen processing and presentation	11	1	0.843143	1
GO:0002605	BP	negative regulation of dendritic cell antigen processing and presentation	4	0	1	1
GO:0002606	BP	positive regulation of dendritic cell antigen processing and presentation	7	1	0.723528	1
GO:0002616	BP	regulation of macrophage antigen processing and presentation	1	0	1	1
GO:0002617	BP	negative regulation of macrophage antigen processing and presentation	1	0	1	1
GO:0002622	BP	regulation of B cell antigen processing and presentation	1	0	1	1
GO:0002634	BP	regulation of germinal center formation	8	2	0.516248	1
GO:0002635	BP	negative regulation of germinal center formation	2	1	0.258969	1
GO:0002636	BP	positive regulation of germinal center formation	2	1	0.245001	1
GO:0002637	BP	regulation of immunoglobulin production	69	9	0.777291	1
GO:0002638	BP	negative regulation of immunoglobulin production	10	2	0.441958	1
GO:0002639	BP	positive regulation of immunoglobulin production	50	6	0.788543	1
GO:0002643	BP	regulation of tolerance induction	18	1	0.95891	1
GO:0002644	BP	negative regulation of tolerance induction	1	1	0.261635	1
GO:0002645	BP	positive regulation of tolerance induction	10	0	1	1
GO:0002646	BP	regulation of central tolerance induction	1	0	1	1
GO:0002648	BP	positive regulation of central tolerance induction	1	0	1	1
GO:0002649	BP	regulation of tolerance induction to self antigen	1	0	1	1
GO:0002651	BP	positive regulation of tolerance induction to self antigen	1	0	1	1
GO:0002652	BP	regulation of tolerance induction dependent upon immune response	1	0	1	1
GO:0002661	BP	regulation of B cell tolerance induction	2	0	1	1
GO:0002663	BP	positive regulation of B cell tolerance induction	2	0	1	1
GO:0002664	BP	regulation of T cell tolerance induction	12	0	1	1
GO:0002666	BP	positive regulation of T cell tolerance induction	8	0	1	1
GO:0002667	BP	regulation of T cell anergy	7	0	1	1
GO:0002669	BP	positive regulation of T cell anergy	4	0	1	1
GO:0002673	BP	regulation of acute inflammatory response	46	3	0.98129	1
GO:0002674	BP	negative regulation of acute inflammatory response	11	0	1	1
GO:0002675	BP	positive regulation of acute inflammatory response	27	3	0.853658	1
GO:0002676	BP	regulation of chronic inflammatory response	8	1	0.792797	1
GO:0002677	BP	negative regulation of chronic inflammatory response	3	0	1	1
GO:0002678	BP	positive regulation of chronic inflammatory response	4	1	0.581908	1
GO:0002679	BP	respiratory burst involved in defense response	16	1	0.950472	1
GO:0002681	BP	somatic recombination of T cell receptor gene segments	4	2	0.268752	1
GO:0002682	BP	regulation of immune system process	1526	233	0.976909	1
GO:0002683	BP	negative regulation of immune system process	520	80	0.817013	1
GO:0002684	BP	positive regulation of immune system process	1054	154	0.99149	1
GO:0002685	BP	regulation of leukocyte migration	220	30	0.910351	1
GO:0002686	BP	negative regulation of leukocyte migration	54	12	0.122162	1
GO:0002687	BP	positive regulation of leukocyte migration	142	17	0.962539	1
GO:0002688	BP	regulation of leukocyte chemotaxis	116	14	0.931747	1
GO:0002689	BP	negative regulation of leukocyte chemotaxis	20	4	0.372361	1
GO:0002690	BP	positive regulation of leukocyte chemotaxis	89	10	0.93801	1
GO:0002691	BP	regulation of cellular extravasation	39	8	0.326352	1
GO:0002692	BP	negative regulation of cellular extravasation	9	1	0.771846	1
GO:0002693	BP	positive regulation of cellular extravasation	16	4	0.381553	1
GO:0002694	BP	regulation of leukocyte activation	567	96	0.677652	1
GO:0002695	BP	negative regulation of leukocyte activation	190	31	0.596373	1
GO:0002696	BP	positive regulation of leukocyte activation	355	58	0.817239	1
GO:0002697	BP	regulation of immune effector process	386	52	0.951354	1
GO:0002698	BP	negative regulation of immune effector process	122	13	0.965569	1
GO:0002699	BP	positive regulation of immune effector process	255	31	0.976828	1
GO:0002700	BP	regulation of production of molecular mediator of immune response	182	24	0.923129	1
GO:0002701	BP	negative regulation of production of molecular mediator of immune response	42	3	0.973392	1
GO:0002702	BP	positive regulation of production of molecular mediator of immune response	131	16	0.935967	1
GO:0002703	BP	regulation of leukocyte mediated immunity	243	26	0.994173	1
GO:0002704	BP	negative regulation of leukocyte mediated immunity	66	5	0.987045	1
GO:0002705	BP	positive regulation of leukocyte mediated immunity	149	15	0.989686	1
GO:0002706	BP	regulation of lymphocyte mediated immunity	186	20	0.985237	1
GO:0002707	BP	negative regulation of lymphocyte mediated immunity	56	4	0.984973	1
GO:0002708	BP	positive regulation of lymphocyte mediated immunity	127	13	0.983366	1
GO:0002709	BP	regulation of T cell mediated immunity	102	11	0.964731	1
GO:0002710	BP	negative regulation of T cell mediated immunity	29	1	0.990708	1
GO:0002711	BP	positive regulation of T cell mediated immunity	72	7	0.975802	1
GO:0002712	BP	regulation of B cell mediated immunity	60	8	0.781577	1
GO:0002713	BP	negative regulation of B cell mediated immunity	14	1	0.91843	1
GO:0002714	BP	positive regulation of B cell mediated immunity	41	6	0.675291	1
GO:0002715	BP	regulation of natural killer cell mediated immunity	51	6	0.794803	1
GO:0002716	BP	negative regulation of natural killer cell mediated immunity	20	2	0.870695	1
GO:0002717	BP	positive regulation of natural killer cell mediated immunity	31	4	0.716148	1
GO:0002718	BP	regulation of cytokine production involved in immune response	117	16	0.907461	1
GO:0002719	BP	negative regulation of cytokine production involved in immune response	32	1	0.997511	1
GO:0002720	BP	positive regulation of cytokine production involved in immune response	80	11	0.871037	1
GO:0002724	BP	regulation of T cell cytokine production	36	4	0.899726	1
GO:0002725	BP	negative regulation of T cell cytokine production	8	0	1	1
GO:0002726	BP	positive regulation of T cell cytokine production	27	3	0.871473	1
GO:0002727	BP	regulation of natural killer cell cytokine production	9	2	0.536936	1
GO:0002728	BP	negative regulation of natural killer cell cytokine production	2	0	1	1
GO:0002729	BP	positive regulation of natural killer cell cytokine production	7	2	0.441255	1
GO:0002730	BP	regulation of dendritic cell cytokine production	16	1	0.929916	1
GO:0002731	BP	negative regulation of dendritic cell cytokine production	2	0	1	1
GO:0002732	BP	positive regulation of dendritic cell cytokine production	11	1	0.843753	1
GO:0002733	BP	regulation of myeloid dendritic cell cytokine production	6	0	1	1
GO:0002735	BP	positive regulation of myeloid dendritic cell cytokine production	6	0	1	1
GO:0002736	BP	regulation of plasmacytoid dendritic cell cytokine production	1	0	1	1
GO:0002737	BP	negative regulation of plasmacytoid dendritic cell cytokine production	1	0	1	1
GO:0002747	BP	antigen processing and presentation following phagocytosis	1	0	1	1
GO:0002752	BP	cell surface pattern recognition receptor signaling pathway	76	5	0.996344	1
GO:0002753	BP	cytoplasmic pattern recognition receptor signaling pathway	163	21	0.93367	1
GO:0002755	BP	MyD88-dependent toll-like receptor signaling pathway	18	0	1	1
GO:0002756	BP	MyD88-independent toll-like receptor signaling pathway	16	1	0.941777	1
GO:0002757	BP	immune response-activating signaling pathway	471	68	0.95422	1
GO:0002758	BP	innate immune response-activating signaling pathway	272	38	0.906977	1
GO:0002759	BP	regulation of antimicrobial humoral response	11	1	0.825405	1
GO:0002760	BP	positive regulation of antimicrobial humoral response	7	1	0.612607	1
GO:0002761	BP	regulation of myeloid leukocyte differentiation	127	27	0.26512	1
GO:0002762	BP	negative regulation of myeloid leukocyte differentiation	56	12	0.373526	1
GO:0002763	BP	positive regulation of myeloid leukocyte differentiation	64	13	0.389989	1
GO:0002764	BP	immune response-regulating signaling pathway	515	72	0.964579	1
GO:0002765	BP	immune response-inhibiting signal transduction	11	0	1	1
GO:0002767	BP	immune response-inhibiting cell surface receptor signaling pathway	9	0	1	1
GO:0002768	BP	immune response-regulating cell surface receptor signaling pathway	329	45	0.955756	1
GO:0002769	BP	natural killer cell inhibitory signaling pathway	3	0	1	1
GO:0002774	BP	Fc receptor mediated inhibitory signaling pathway	5	0	1	1
GO:0002775	BP	antimicrobial peptide production	12	1	0.816194	1
GO:0002776	BP	antimicrobial peptide secretion	1	0	1	1
GO:0002777	BP	antimicrobial peptide biosynthetic process	4	0	1	1
GO:0002778	BP	antibacterial peptide production	10	0	1	1
GO:0002779	BP	antibacterial peptide secretion	1	0	1	1
GO:0002780	BP	antibacterial peptide biosynthetic process	4	0	1	1
GO:0002784	BP	regulation of antimicrobial peptide production	9	1	0.729893	1
GO:0002785	BP	negative regulation of antimicrobial peptide production	1	0	1	1
GO:0002786	BP	regulation of antibacterial peptide production	7	0	1	1
GO:0002787	BP	negative regulation of antibacterial peptide production	1	0	1	1
GO:0002790	BP	peptide secretion	248	48	0.591383	1
GO:0002791	BP	regulation of peptide secretion	201	43	0.337554	1
GO:0002792	BP	negative regulation of peptide secretion	47	14	0.0582295	1
GO:0002793	BP	positive regulation of peptide secretion	114	18	0.872261	1
GO:0002803	BP	positive regulation of antibacterial peptide production	5	0	1	1
GO:0002805	BP	regulation of antimicrobial peptide biosynthetic process	1	0	1	1
GO:0002807	BP	positive regulation of antimicrobial peptide biosynthetic process	1	0	1	1
GO:0002808	BP	regulation of antibacterial peptide biosynthetic process	1	0	1	1
GO:0002812	BP	biosynthetic process of antibacterial peptides active against Gram-negative bacteria	1	0	1	1
GO:0002815	BP	biosynthetic process of antibacterial peptides active against Gram-positive bacteria	1	0	1	1
GO:0002816	BP	regulation of biosynthetic process of antibacterial peptides active against Gram-positive bacteria	1	0	1	1
GO:0002819	BP	regulation of adaptive immune response	211	27	0.961071	1
GO:0002820	BP	negative regulation of adaptive immune response	63	5	0.976155	1
GO:0002821	BP	positive regulation of adaptive immune response	133	17	0.932109	1
GO:0002822	BP	regulation of adaptive immune response based on somatic recombination of immune receptors built from immunoglobulin superfamily domains	197	26	0.933456	1
GO:0002823	BP	negative regulation of adaptive immune response based on somatic recombination of immune receptors built from immunoglobulin superfamily domains	59	4	0.986887	1
GO:0002824	BP	positive regulation of adaptive immune response based on somatic recombination of immune receptors built from immunoglobulin superfamily domains	127	17	0.890119	1
GO:0002825	BP	regulation of T-helper 1 type immune response	31	1	0.989742	1
GO:0002826	BP	negative regulation of T-helper 1 type immune response	8	0	1	1
GO:0002827	BP	positive regulation of T-helper 1 type immune response	18	0	1	1
GO:0002828	BP	regulation of type 2 immune response	32	6	0.47141	1
GO:0002829	BP	negative regulation of type 2 immune response	13	1	0.916316	1
GO:0002830	BP	positive regulation of type 2 immune response	18	4	0.378031	1
GO:0002831	BP	regulation of response to biotic stimulus	525	80	0.831041	1
GO:0002832	BP	negative regulation of response to biotic stimulus	120	15	0.889474	1
GO:0002833	BP	positive regulation of response to biotic stimulus	384	56	0.892077	1
GO:0002834	BP	regulation of response to tumor cell	27	5	0.45162	1
GO:0002835	BP	negative regulation of response to tumor cell	8	1	0.737275	1
GO:0002836	BP	positive regulation of response to tumor cell	17	3	0.52655	1
GO:0002837	BP	regulation of immune response to tumor cell	26	4	0.606173	1
GO:0002838	BP	negative regulation of immune response to tumor cell	8	1	0.737275	1
GO:0002839	BP	positive regulation of immune response to tumor cell	17	3	0.52655	1
GO:0002840	BP	regulation of T cell mediated immune response to tumor cell	14	1	0.925761	1
GO:0002841	BP	negative regulation of T cell mediated immune response to tumor cell	5	1	0.594447	1
GO:0002842	BP	positive regulation of T cell mediated immune response to tumor cell	8	0	1	1
GO:0002852	BP	regulation of T cell mediated cytotoxicity directed against tumor cell target	2	0	1	1
GO:0002854	BP	positive regulation of T cell mediated cytotoxicity directed against tumor cell target	2	0	1	1
GO:0002855	BP	regulation of natural killer cell mediated immune response to tumor cell	10	2	0.411718	1
GO:0002856	BP	negative regulation of natural killer cell mediated immune response to tumor cell	3	0	1	1
GO:0002857	BP	positive regulation of natural killer cell mediated immune response to tumor cell	7	2	0.254817	1
GO:0002858	BP	regulation of natural killer cell mediated cytotoxicity directed against tumor cell target	9	2	0.357921	1
GO:0002859	BP	negative regulation of natural killer cell mediated cytotoxicity directed against tumor cell target	3	0	1	1
GO:0002860	BP	positive regulation of natural killer cell mediated cytotoxicity directed against tumor cell target	6	2	0.198749	1
GO:0002861	BP	regulation of inflammatory response to antigenic stimulus	45	8	0.599212	1
GO:0002862	BP	negative regulation of inflammatory response to antigenic stimulus	31	5	0.688569	1
GO:0002863	BP	positive regulation of inflammatory response to antigenic stimulus	12	3	0.450938	1
GO:0002864	BP	regulation of acute inflammatory response to antigenic stimulus	14	1	0.903912	1
GO:0002865	BP	negative regulation of acute inflammatory response to antigenic stimulus	5	0	1	1
GO:0002866	BP	positive regulation of acute inflammatory response to antigenic stimulus	7	1	0.780984	1
GO:0002870	BP	T cell anergy	7	0	1	1
GO:0002874	BP	regulation of chronic inflammatory response to antigenic stimulus	3	1	0.491461	1
GO:0002875	BP	negative regulation of chronic inflammatory response to antigenic stimulus	1	0	1	1
GO:0002876	BP	positive regulation of chronic inflammatory response to antigenic stimulus	2	1	0.43846	1
GO:0002877	BP	regulation of acute inflammatory response to non-antigenic stimulus	2	0	1	1
GO:0002879	BP	positive regulation of acute inflammatory response to non-antigenic stimulus	2	0	1	1
GO:0002880	BP	regulation of chronic inflammatory response to non-antigenic stimulus	1	0	1	1
GO:0002882	BP	positive regulation of chronic inflammatory response to non-antigenic stimulus	1	0	1	1
GO:0002883	BP	regulation of hypersensitivity	9	1	0.765256	1
GO:0002884	BP	negative regulation of hypersensitivity	3	0	1	1
GO:0002885	BP	positive regulation of hypersensitivity	5	1	0.639726	1
GO:0002886	BP	regulation of myeloid leukocyte mediated immunity	53	5	0.947845	1
GO:0002887	BP	negative regulation of myeloid leukocyte mediated immunity	10	1	0.791202	1
GO:0002888	BP	positive regulation of myeloid leukocyte mediated immunity	20	2	0.867796	1
GO:0002889	BP	regulation of immunoglobulin mediated immune response	60	8	0.781577	1
GO:0002890	BP	negative regulation of immunoglobulin mediated immune response	14	1	0.91843	1
GO:0002891	BP	positive regulation of immunoglobulin mediated immune response	41	6	0.675291	1
GO:0002892	BP	regulation of type II hypersensitivity	4	1	0.551213	1
GO:0002893	BP	negative regulation of type II hypersensitivity	1	0	1	1
GO:0002894	BP	positive regulation of type II hypersensitivity	3	1	0.51603	1
GO:0002895	BP	regulation of central B cell tolerance induction	1	0	1	1
GO:0002897	BP	positive regulation of central B cell tolerance induction	1	0	1	1
GO:0002901	BP	mature B cell apoptotic process	4	1	0.464064	1
GO:0002902	BP	regulation of B cell apoptotic process	19	5	0.339931	1
GO:0002903	BP	negative regulation of B cell apoptotic process	15	5	0.185595	1
GO:0002904	BP	positive regulation of B cell apoptotic process	3	0	1	1
GO:0002905	BP	regulation of mature B cell apoptotic process	4	1	0.464064	1
GO:0002906	BP	negative regulation of mature B cell apoptotic process	4	1	0.464064	1
GO:0002911	BP	regulation of lymphocyte anergy	7	0	1	1
GO:0002913	BP	positive regulation of lymphocyte anergy	4	0	1	1
GO:0002920	BP	regulation of humoral immune response	46	6	0.708123	1
GO:0002921	BP	negative regulation of humoral immune response	17	1	0.947543	1
GO:0002922	BP	positive regulation of humoral immune response	23	3	0.613002	1
GO:0002923	BP	regulation of humoral immune response mediated by circulating immunoglobulin	18	3	0.570315	1
GO:0002924	BP	negative regulation of humoral immune response mediated by circulating immunoglobulin	11	1	0.839564	1
GO:0002925	BP	positive regulation of humoral immune response mediated by circulating immunoglobulin	7	2	0.345639	1
GO:0002926	BP	tRNA wobble base 5-methoxycarbonylmethyl-2-thiouridinylation	3	0	1	1
GO:0002930	BP	trabecular meshwork development	2	1	0.380535	1
GO:0002931	BP	response to ischemia	65	7	0.977228	1
GO:0002933	BP	lipid hydroxylation	7	0	1	1
GO:0002934	BP	desmosome organization	11	1	0.918482	1
GO:0002936	BP	bradykinin biosynthetic process	1	0	1	1
GO:0002939	BP	tRNA N1-guanine methylation	3	0	1	1
GO:0002940	BP	tRNA N2-guanine methylation	2	0	1	1
GO:0002941	BP	synoviocyte proliferation	4	0	1	1
GO:0002943	BP	tRNA dihydrouridine synthesis	4	0	1	1
GO:0002944	CC	cyclin K-CDK12 complex	2	0	1	1
GO:0002945	CC	cyclin K-CDK13 complex	2	0	1	1
GO:0002946	BP	tRNA C5-cytosine methylation	2	0	1	1
GO:0002947	CC	tumor necrosis factor receptor superfamily complex	4	1	0.612609	1
GO:0002949	BP	tRNA threonylcarbamoyladenosine modification	5	0	1	1
GO:0002950	MF	ceramide phosphoethanolamine synthase activity	3	1	0.521072	1
GO:0002951	MF	leukotriene-C(4) hydrolase	2	0	1	1
GO:0002953	MF	5'-deoxynucleotidase activity	3	1	0.364637	1
GO:0003002	BP	regionalization	415	100	0.0607183	1
GO:0003006	BP	developmental process involved in reproduction	954	155	0.851111	1
GO:0003007	BP	heart morphogenesis	271	66	0.0825289	1
GO:0003008	BP	system process	2174	394	0.101206	1
GO:0003009	BP	skeletal muscle contraction	43	12	0.0792461	1
GO:0003010	BP	voluntary skeletal muscle contraction	5	2	0.266623	1
GO:0003011	BP	involuntary skeletal muscle contraction	3	0	1	1
GO:0003012	BP	muscle system process	450	112	0.0013582	1
GO:0003014	BP	renal system process	123	21	0.687597	1
GO:0003016	BP	respiratory system process	44	6	0.90442	1
GO:0003017	BP	lymph circulation	2	1	0.355148	1
GO:0003018	BP	vascular process in circulatory system	267	54	0.338774	1
GO:0003025	BP	regulation of systemic arterial blood pressure by baroreceptor feedback	4	4	0.0065027	1
GO:0003026	BP	regulation of systemic arterial blood pressure by aortic arch baroreceptor feedback	1	1	0.309546	1
GO:0003027	BP	regulation of systemic arterial blood pressure by carotid body chemoreceptor signaling	1	0	1	1
GO:0003029	BP	detection of hypoxic conditions in blood by carotid body chemoreceptor signaling	1	0	1	1
GO:0003032	BP	detection of oxygen	5	0	1	1
GO:0003044	BP	regulation of systemic arterial blood pressure mediated by a chemical signal	40	7	0.569184	1
GO:0003050	BP	regulation of systemic arterial blood pressure by atrial natriuretic peptide	2	2	0.0519372	1
GO:0003051	BP	angiotensin-mediated drinking behavior	1	0	1	1
GO:0003056	BP	regulation of vascular associated smooth muscle contraction	9	2	0.438628	1
GO:0003057	BP	regulation of the force of heart contraction by chemical signal	6	1	0.7617	1
GO:0003058	BP	hormonal regulation of the force of heart contraction	1	0	1	1
GO:0003062	BP	regulation of heart rate by chemical signal	6	1	0.791556	1
GO:0003064	BP	regulation of heart rate by hormone	3	1	0.420304	1
GO:0003065	BP	positive regulation of heart rate by epinephrine	1	0	1	1
GO:0003068	BP	regulation of systemic arterial blood pressure by acetylcholine	1	0	1	1
GO:0003069	BP	acetylcholine-mediated vasodilation involved in regulation of systemic arterial blood pressure	1	0	1	1
GO:0003070	BP	regulation of systemic arterial blood pressure by neurotransmitter	1	0	1	1
GO:0003071	BP	renal system process involved in regulation of systemic arterial blood pressure	23	3	0.785679	1
GO:0003072	BP	renal control of peripheral vascular resistance involved in regulation of systemic arterial blood pressure	4	1	0.463081	1
GO:0003073	BP	regulation of systemic arterial blood pressure	90	19	0.268558	1
GO:0003081	BP	regulation of systemic arterial blood pressure by renin-angiotensin	20	3	0.689687	1
GO:0003084	BP	positive regulation of systemic arterial blood pressure	13	0	1	1
GO:0003085	BP	negative regulation of systemic arterial blood pressure	24	2	0.931356	1
GO:0003091	BP	renal water homeostasis	25	3	0.820443	1
GO:0003093	BP	regulation of glomerular filtration	8	0	1	1
GO:0003094	BP	glomerular filtration	24	1	0.995071	1
GO:0003095	BP	pressure natriuresis	3	1	0.217147	1
GO:0003096	BP	renal sodium ion transport	15	3	0.639594	1
GO:0003097	BP	renal water transport	9	0	1	1
GO:0003099	BP	positive regulation of the force of heart contraction by chemical signal	3	1	0.384262	1
GO:0003100	BP	regulation of systemic arterial blood pressure by endothelin	6	1	0.723508	1
GO:0003104	BP	positive regulation of glomerular filtration	2	0	1	1
GO:0003105	BP	negative regulation of glomerular filtration	3	0	1	1
GO:0003108	BP	negative regulation of the force of heart contraction by chemical signal	1	0	1	1
GO:0003116	BP	regulation of vasoconstriction by norepinephrine	1	0	1	1
GO:0003117	BP	regulation of vasoconstriction by circulating norepinephrine	1	0	1	1
GO:0003127	BP	detection of nodal flow	3	0	1	1
GO:0003128	BP	heart field specification	18	6	0.27572	1
GO:0003129	BP	heart induction	8	2	0.577951	1
GO:0003131	BP	mesodermal-endodermal cell signaling	1	0	1	1
GO:0003133	BP	endodermal-mesodermal cell signaling	2	0	1	1
GO:0003138	BP	primary heart field specification	3	1	0.602056	1
GO:0003139	BP	secondary heart field specification	11	3	0.539409	1
GO:0003140	BP	determination of left/right asymmetry in lateral mesoderm	9	4	0.0796945	1
GO:0003142	BP	cardiogenic plate morphogenesis	1	1	0.188651	1
GO:0003143	BP	embryonic heart tube morphogenesis	71	18	0.201948	1
GO:0003144	BP	embryonic heart tube formation	1	0	1	1
GO:0003147	BP	neural crest cell migration involved in heart formation	1	0	1	1
GO:0003148	BP	outflow tract septum morphogenesis	26	10	0.102131	1
GO:0003149	BP	membranous septum morphogenesis	8	0	1	1
GO:0003150	BP	muscular septum morphogenesis	4	1	0.626525	1
GO:0003151	BP	outflow tract morphogenesis	82	21	0.267271	1
GO:0003156	BP	regulation of animal organ formation	28	7	0.522362	1
GO:0003157	BP	endocardium development	12	3	0.495483	1
GO:0003158	BP	endothelium development	142	26	0.713473	1
GO:0003159	BP	morphogenesis of an endothelium	18	6	0.212946	1
GO:0003160	BP	endocardium morphogenesis	6	1	0.799251	1
GO:0003161	BP	cardiac conduction system development	37	8	0.572896	1
GO:0003162	BP	atrioventricular node development	9	1	0.915027	1
GO:0003163	BP	sinoatrial node development	12	3	0.616373	1
GO:0003164	BP	His-Purkinje system development	7	3	0.197416	1
GO:0003165	BP	Purkinje myocyte development	3	3	0.00704316	1
GO:0003166	BP	bundle of His development	6	2	0.452435	1
GO:0003167	BP	atrioventricular bundle cell differentiation	3	1	0.609406	1
GO:0003168	BP	Purkinje myocyte differentiation	1	1	0.234467	1
GO:0003169	BP	coronary vein morphogenesis	2	0	1	1
GO:0003170	BP	heart valve development	74	19	0.324001	1
GO:0003171	BP	atrioventricular valve development	30	6	0.713237	1
GO:0003172	BP	sinoatrial valve development	2	1	0.475353	1
GO:0003174	BP	mitral valve development	14	2	0.88612	1
GO:0003175	BP	tricuspid valve development	7	2	0.546546	1
GO:0003176	BP	aortic valve development	45	11	0.454919	1
GO:0003177	BP	pulmonary valve development	24	6	0.481596	1
GO:0003178	BP	coronary sinus valve development	1	0	1	1
GO:0003179	BP	heart valve morphogenesis	61	13	0.665169	1
GO:0003180	BP	aortic valve morphogenesis	39	10	0.419823	1
GO:0003181	BP	atrioventricular valve morphogenesis	27	6	0.635977	1
GO:0003182	BP	coronary sinus valve morphogenesis	1	0	1	1
GO:0003183	BP	mitral valve morphogenesis	13	2	0.866802	1
GO:0003184	BP	pulmonary valve morphogenesis	20	5	0.491361	1
GO:0003185	BP	sinoatrial valve morphogenesis	1	0	1	1
GO:0003186	BP	tricuspid valve morphogenesis	6	2	0.472815	1
GO:0003188	BP	heart valve formation	15	3	0.71335	1
GO:0003189	BP	aortic valve formation	2	1	0.384794	1
GO:0003190	BP	atrioventricular valve formation	8	2	0.627556	1
GO:0003192	BP	mitral valve formation	3	1	0.620859	1
GO:0003193	BP	pulmonary valve formation	2	0	1	1
GO:0003195	BP	tricuspid valve formation	2	2	0.0765067	1
GO:0003197	BP	endocardial cushion development	52	8	0.905509	1
GO:0003198	BP	epithelial to mesenchymal transition involved in endocardial cushion formation	15	1	0.966444	1
GO:0003199	BP	endocardial cushion to mesenchymal transition involved in heart valve formation	3	1	0.554988	1
GO:0003203	BP	endocardial cushion morphogenesis	41	6	0.892351	1
GO:0003205	BP	cardiac chamber development	172	49	0.0196625	1
GO:0003206	BP	cardiac chamber morphogenesis	129	35	0.0916196	1
GO:0003207	BP	cardiac chamber formation	12	4	0.306905	1
GO:0003208	BP	cardiac ventricle morphogenesis	71	16	0.434308	1
GO:0003209	BP	cardiac atrium morphogenesis	28	8	0.258447	1
GO:0003210	BP	cardiac atrium formation	2	0	1	1
GO:0003211	BP	cardiac ventricle formation	8	3	0.316041	1
GO:0003213	BP	cardiac right atrium morphogenesis	2	1	0.506074	1
GO:0003214	BP	cardiac left ventricle morphogenesis	16	3	0.773651	1
GO:0003215	BP	cardiac right ventricle morphogenesis	20	9	0.0372835	1
GO:0003218	BP	cardiac left ventricle formation	2	0	1	1
GO:0003219	BP	cardiac right ventricle formation	4	2	0.269904	1
GO:0003220	BP	left ventricular cardiac muscle tissue morphogenesis	4	1	0.612457	1
GO:0003221	BP	right ventricular cardiac muscle tissue morphogenesis	3	3	0.0201212	1
GO:0003222	BP	ventricular trabecula myocardium morphogenesis	14	5	0.210499	1
GO:0003223	BP	ventricular compact myocardium morphogenesis	8	1	0.866279	1
GO:0003226	BP	right ventricular compact myocardium morphogenesis	1	1	0.291782	1
GO:0003228	BP	atrial cardiac muscle tissue development	21	5	0.489838	1
GO:0003229	BP	ventricular cardiac muscle tissue development	62	13	0.520815	1
GO:0003230	BP	cardiac atrium development	37	12	0.085573	1
GO:0003231	BP	cardiac ventricle development	128	35	0.0661736	1
GO:0003235	BP	sinus venosus development	1	0	1	1
GO:0003236	BP	sinus venosus morphogenesis	1	0	1	1
GO:0003241	BP	growth involved in heart morphogenesis	5	1	0.702731	1
GO:0003242	BP	cardiac chamber ballooning	1	1	0.304355	1
GO:0003245	BP	cardiac muscle tissue growth involved in heart morphogenesis	2	0	1	1
GO:0003249	BP	cell proliferation involved in heart valve morphogenesis	3	0	1	1
GO:0003250	BP	regulation of cell proliferation involved in heart valve morphogenesis	3	0	1	1
GO:0003251	BP	positive regulation of cell proliferation involved in heart valve morphogenesis	1	0	1	1
GO:0003252	BP	negative regulation of cell proliferation involved in heart valve morphogenesis	2	0	1	1
GO:0003253	BP	cardiac neural crest cell migration involved in outflow tract morphogenesis	10	5	0.0461863	1
GO:0003254	BP	regulation of membrane depolarization	48	9	0.512107	1
GO:0003259	BP	cardioblast anterior-lateral migration	1	0	1	1
GO:0003260	BP	cardioblast migration	1	0	1	1
GO:0003263	BP	cardioblast proliferation	12	2	0.757402	1
GO:0003264	BP	regulation of cardioblast proliferation	12	2	0.757402	1
GO:0003266	BP	regulation of secondary heart field cardioblast proliferation	10	2	0.703141	1
GO:0003270	BP	Notch signaling pathway involved in regulation of secondary heart field cardioblast proliferation	1	0	1	1
GO:0003271	BP	smoothened signaling pathway involved in regulation of secondary heart field cardioblast proliferation	1	0	1	1
GO:0003272	BP	endocardial cushion formation	28	4	0.867509	1
GO:0003273	BP	cell migration involved in endocardial cushion formation	4	0	1	1
GO:0003274	BP	endocardial cushion fusion	5	0	1	1
GO:0003275	BP	apoptotic process involved in outflow tract morphogenesis	3	0	1	1
GO:0003278	BP	apoptotic process involved in heart morphogenesis	6	3	0.103445	1
GO:0003279	BP	cardiac septum development	111	29	0.21437	1
GO:0003281	BP	ventricular septum development	74	18	0.403152	1
GO:0003283	BP	atrial septum development	23	7	0.234158	1
GO:0003284	BP	septum primum development	5	0	1	1
GO:0003285	BP	septum secundum development	3	1	0.63075	1
GO:0003289	BP	atrial septum primum morphogenesis	5	0	1	1
GO:0003290	BP	atrial septum secundum morphogenesis	2	0	1	1
GO:0003292	BP	cardiac septum cell differentiation	5	1	0.733539	1
GO:0003294	BP	atrial ventricular junction remodeling	1	0	1	1
GO:0003298	BP	physiological muscle hypertrophy	30	5	0.628963	1
GO:0003299	BP	muscle hypertrophy in response to stress	32	8	0.236928	1
GO:0003300	BP	cardiac muscle hypertrophy	101	23	0.174273	1
GO:0003301	BP	physiological cardiac muscle hypertrophy	30	5	0.628963	1
GO:0003306	BP	Wnt signaling pathway involved in heart development	1	0	1	1
GO:0003307	BP	regulation of Wnt signaling pathway involved in heart development	1	0	1	1
GO:0003308	BP	negative regulation of Wnt signaling pathway involved in heart development	1	0	1	1
GO:0003309	BP	type B pancreatic cell differentiation	30	10	0.0884848	1
GO:0003310	BP	pancreatic A cell differentiation	10	3	0.439116	1
GO:0003311	BP	pancreatic D cell differentiation	2	0	1	1
GO:0003312	BP	pancreatic PP cell differentiation	2	2	0.0365392	1
GO:0003318	BP	cell migration to the midline involved in heart development	1	0	1	1
GO:0003321	BP	positive regulation of blood pressure by epinephrine-norepinephrine	4	1	0.561305	1
GO:0003322	BP	pancreatic A cell development	1	1	0.314985	1
GO:0003323	BP	type B pancreatic cell development	24	8	0.104209	1
GO:0003326	BP	pancreatic A cell fate commitment	2	2	0.0365392	1
GO:0003327	BP	type B pancreatic cell fate commitment	1	1	0.18683	1
GO:0003329	BP	pancreatic PP cell fate commitment	2	2	0.0365392	1
GO:0003330	BP	regulation of extracellular matrix constituent secretion	9	1	0.824727	1
GO:0003331	BP	positive regulation of extracellular matrix constituent secretion	4	0	1	1
GO:0003332	BP	negative regulation of extracellular matrix constituent secretion	4	1	0.654888	1
GO:0003333	BP	amino acid transmembrane transport	100	21	0.390605	1
GO:0003334	BP	keratinocyte development	13	3	0.498549	1
GO:0003335	BP	corneocyte development	3	0	1	1
GO:0003336	BP	corneocyte desquamation	2	0	1	1
GO:0003337	BP	mesenchymal to epithelial transition involved in metanephros morphogenesis	11	1	0.938756	1
GO:0003338	BP	metanephros morphogenesis	30	9	0.253865	1
GO:0003339	BP	regulation of mesenchymal to epithelial transition involved in metanephros morphogenesis	7	1	0.830433	1
GO:0003340	BP	negative regulation of mesenchymal to epithelial transition involved in metanephros morphogenesis	2	0	1	1
GO:0003341	BP	cilium movement	243	26	0.989382	1
GO:0003342	BP	proepicardium development	2	1	0.379134	1
GO:0003343	BP	septum transversum development	2	1	0.379134	1
GO:0003344	BP	pericardium morphogenesis	7	2	0.43174	1
GO:0003345	BP	proepicardium cell migration involved in pericardium morphogenesis	1	0	1	1
GO:0003348	BP	cardiac endothelial cell differentiation	6	1	0.780968	1
GO:0003350	BP	pulmonary myocardium development	2	2	0.0476409	1
GO:0003351	BP	epithelial cilium movement involved in extracellular fluid movement	44	5	0.879645	1
GO:0003352	BP	regulation of cilium movement	42	4	0.905458	1
GO:0003353	BP	positive regulation of cilium movement	15	1	0.928334	1
GO:0003354	BP	negative regulation of cilium movement	3	0	1	1
GO:0003356	BP	regulation of cilium beat frequency	17	2	0.797297	1
GO:0003357	BP	noradrenergic neuron differentiation	10	2	0.662655	1
GO:0003358	BP	noradrenergic neuron development	4	1	0.649286	1
GO:0003359	BP	noradrenergic neuron fate commitment	1	0	1	1
GO:0003360	BP	brainstem development	7	2	0.363314	1
GO:0003363	BP	lamellipodium assembly involved in ameboidal cell migration	1	0	1	1
GO:0003365	BP	establishment of cell polarity involved in ameboidal cell migration	2	1	0.484427	1
GO:0003366	BP	cell-matrix adhesion involved in ameboidal cell migration	2	1	0.29695	1
GO:0003376	BP	sphingosine-1-phosphate receptor signaling pathway	15	5	0.143014	1
GO:0003382	BP	epithelial cell morphogenesis	33	11	0.124596	1
GO:0003383	BP	apical constriction	4	0	1	1
GO:0003400	BP	regulation of COPII vesicle coating	5	0	1	1
GO:0003401	BP	axis elongation	28	8	0.293322	1
GO:0003404	BP	optic vesicle morphogenesis	2	2	0.0763694	1
GO:0003406	BP	retinal pigment epithelium development	8	1	0.811837	1
GO:0003407	BP	neural retina development	86	16	0.719782	1
GO:0003408	BP	optic cup formation involved in camera-type eye development	2	0	1	1
GO:0003409	BP	optic cup structural organization	1	1	0.31164	1
GO:0003412	BP	establishment of epithelial cell apical/basal polarity involved in camera-type eye morphogenesis	1	1	0.314423	1
GO:0003413	BP	chondrocyte differentiation involved in endochondral bone morphogenesis	14	1	0.965848	1
GO:0003414	BP	chondrocyte morphogenesis involved in endochondral bone morphogenesis	1	0	1	1
GO:0003415	BP	chondrocyte hypertrophy	6	1	0.816817	1
GO:0003416	BP	endochondral bone growth	28	8	0.178694	1
GO:0003417	BP	growth plate cartilage development	19	5	0.300199	1
GO:0003418	BP	growth plate cartilage chondrocyte differentiation	9	0	1	1
GO:0003419	BP	growth plate cartilage chondrocyte proliferation	3	0	1	1
GO:0003421	BP	growth plate cartilage axis specification	1	1	0.111083	1
GO:0003422	BP	growth plate cartilage morphogenesis	2	1	0.349568	1
GO:0003429	BP	growth plate cartilage chondrocyte morphogenesis	1	0	1	1
GO:0003430	BP	growth plate cartilage chondrocyte growth	3	0	1	1
GO:0003431	BP	growth plate cartilage chondrocyte development	5	0	1	1
GO:0003433	BP	chondrocyte development involved in endochondral bone morphogenesis	8	0	1	1
GO:0003674	MF	molecular_function	16893	2710	1	1
GO:0003676	MF	nucleic acid binding	3941	628	0.991458	1
GO:0003677	MF	DNA binding	2316	426	0.437747	1
GO:0003678	MF	DNA helicase activity	57	12	0.295791	1
GO:0003680	MF	minor groove of adenine-thymine-rich DNA binding	10	5	0.0617978	1
GO:0003681	MF	bent DNA binding	1	0	1	1
GO:0003682	MF	chromatin binding	564	95	0.938566	1
GO:0003684	MF	damaged DNA binding	72	5	0.994659	1
GO:0003688	MF	DNA replication origin binding	15	1	0.916731	1
GO:0003689	MF	DNA clamp loader activity	9	1	0.812281	1
GO:0003690	MF	double-stranded DNA binding	1537	277	0.825798	1
GO:0003691	MF	double-stranded telomeric DNA binding	9	1	0.766439	1
GO:0003692	MF	left-handed Z-DNA binding	1	0	1	1
GO:0003696	MF	satellite DNA binding	4	1	0.434664	1
GO:0003697	MF	single-stranded DNA binding	115	16	0.826211	1
GO:0003700	MF	DNA-binding transcription factor activity	1349	237	0.910844	1
GO:0003707	MF	nuclear steroid receptor activity	25	6	0.480662	1
GO:0003711	MF	transcription elongation factor activity	7	2	0.247089	1
GO:0003712	MF	transcription coregulator activity	488	105	0.159352	1
GO:0003713	MF	transcription coactivator activity	271	60	0.154385	1
GO:0003714	MF	transcription corepressor activity	188	42	0.244533	1
GO:0003720	MF	telomerase activity	6	2	0.266719	1
GO:0003723	MF	RNA binding	1798	247	0.997077	1
GO:0003724	MF	RNA helicase activity	73	9	0.897439	1
GO:0003725	MF	double-stranded RNA binding	70	15	0.270846	1
GO:0003726	MF	double-stranded RNA adenosine deaminase activity	6	3	0.115674	1
GO:0003727	MF	single-stranded RNA binding	78	15	0.453654	1
GO:0003729	MF	mRNA binding	546	65	0.94073	1
GO:0003730	MF	mRNA 3'-UTR binding	224	25	0.845004	1
GO:0003735	MF	structural constituent of ribosome	153	7	0.999964	1
GO:0003743	MF	translation initiation factor activity	43	7	0.612683	1
GO:0003746	MF	translation elongation factor activity	16	3	0.571487	1
GO:0003747	MF	translation release factor activity	6	1	0.633962	1
GO:0003755	MF	peptidyl-prolyl cis-trans isomerase activity	31	3	0.870541	1
GO:0003756	MF	protein disulfide isomerase activity	19	2	0.891242	1
GO:0003774	MF	cytoskeletal motor activity	111	22	0.566448	1
GO:0003777	MF	microtubule motor activity	66	13	0.582364	1
GO:0003779	MF	actin binding	417	89	0.43261	1
GO:0003785	MF	actin monomer binding	24	4	0.691198	1
GO:0003796	MF	lysozyme activity	7	1	0.470919	1
GO:0003810	MF	protein-glutamine gamma-glutamyltransferase activity	9	0	1	1
GO:0003823	MF	antigen binding	61	8	0.93657	1
GO:0003824	MF	catalytic activity	5176	828	0.999138	1
GO:0003827	MF	alpha-1,3-mannosylglycoprotein 2-beta-N-acetylglucosaminyltransferase activity	1	0	1	1
GO:0003828	MF	alpha-N-acetylneuraminate alpha-2,8-sialyltransferase activity	6	1	0.751899	1
GO:0003829	MF	beta-1,3-galactosyl-O-glycosyl-glycoprotein beta-1,6-N-acetylglucosaminyltransferase activity	3	0	1	1
GO:0003830	MF	beta-1,4-mannosylglycoprotein 4-beta-N-acetylglucosaminyltransferase activity	1	0	1	1
GO:0003831	MF	beta-N-acetylglucosaminylglycopeptide beta-1,4-galactosyltransferase activity	4	0	1	1
GO:0003834	MF	beta-carotene 15,15'-dioxygenase activity	3	0	1	1
GO:0003835	MF	beta-galactoside alpha-2,6-sialyltransferase activity	2	1	0.47546	1
GO:0003836	MF	beta-galactoside (CMP) alpha-2,3-sialyltransferase activity	7	0	1	1
GO:0003837	MF	beta-ureidopropionase activity	1	0	1	1
GO:0003839	MF	gamma-glutamylcyclotransferase activity	3	0	1	1
GO:0003841	MF	1-acylglycerol-3-phosphate O-acyltransferase activity	19	4	0.54667	1
GO:0003842	MF	1-pyrroline-5-carboxylate dehydrogenase activity	1	0	1	1
GO:0003844	MF	1,4-alpha-glucan branching enzyme activity	1	1	0.169478	1
GO:0003845	MF	11-beta-hydroxysteroid dehydrogenase [NAD(P)+] activity	2	0	1	1
GO:0003846	MF	2-acylglycerol O-acyltransferase activity	6	3	0.0431044	1
GO:0003847	MF	1-alkyl-2-acetylglycerophosphocholine esterase activity	8	1	0.782789	1
GO:0003851	MF	N-acylsphingosine galactosyltransferase activity	1	0	1	1
GO:0003853	MF	short-chain 2-methyl fatty acyl-CoA dehydrogenase activity	1	0	1	1
GO:0003854	MF	3-beta-hydroxy-delta5-steroid dehydrogenase (NAD+) activity	3	0	1	1
GO:0003857	MF	3-hydroxyacyl-CoA dehydrogenase activity	5	2	0.172277	1
GO:0003858	MF	3-hydroxybutyrate dehydrogenase activity	2	0	1	1
GO:0003860	MF	3-hydroxyisobutyryl-CoA hydrolase activity	1	0	1	1
GO:0003863	MF	3-methyl-2-oxobutanoate dehydrogenase (2-methylpropanoyl-transferring) activity	2	0	1	1
GO:0003865	MF	3-oxo-5-alpha-steroid 4-dehydrogenase activity	3	2	0.0684775	1
GO:0003868	MF	4-hydroxyphenylpyruvate dioxygenase activity	2	0	1	1
GO:0003870	MF	5-aminolevulinate synthase activity	1	0	1	1
GO:0003872	MF	6-phosphofructokinase activity	3	1	0.582856	1
GO:0003873	MF	6-phosphofructo-2-kinase activity	3	1	0.54607	1
GO:0003874	MF	6-pyruvoyltetrahydropterin synthase activity	1	0	1	1
GO:0003875	MF	ADP-ribosylarginine hydrolase activity	2	1	0.413906	1
GO:0003876	MF	AMP deaminase activity	3	2	0.117713	1
GO:0003877	MF	ATP:ADP adenylyltransferase activity	1	0	1	1
GO:0003878	MF	ATP citrate synthase activity	1	0	1	1
GO:0003880	MF	protein C-terminal carboxyl O-methyltransferase activity	2	0	1	1
GO:0003881	MF	CDP-diacylglycerol-inositol 3-phosphatidyltransferase activity	1	0	1	1
GO:0003882	MF	CDP-diacylglycerol-serine O-phosphatidyltransferase activity	1	1	0.308071	1
GO:0003883	MF	CTP synthase activity	1	0	1	1
GO:0003884	MF	D-amino-acid oxidase activity	2	0	1	1
GO:0003886	MF	DNA (cytosine-5-)-methyltransferase activity	4	3	0.0333149	1
GO:0003887	MF	DNA-directed DNA polymerase activity	22	1	0.973195	1
GO:0003896	MF	DNA primase activity	3	0	1	1
GO:0003899	MF	DNA-directed 5'-3' RNA polymerase activity	29	6	0.267729	1
GO:0003905	MF	alkylbase DNA N-glycosylase activity	1	0	1	1
GO:0003906	MF	DNA-(apurinic or apyrimidinic site) endonuclease activity	12	1	0.875354	1
GO:0003908	MF	methylated-DNA-[protein]-cysteine S-methyltransferase activity	1	1	0.31713	1
GO:0003909	MF	DNA ligase activity	3	1	0.451928	1
GO:0003910	MF	DNA ligase (ATP) activity	3	1	0.451928	1
GO:0003912	MF	DNA nucleotidylexotransferase activity	1	0	1	1
GO:0003916	MF	DNA topoisomerase activity	7	1	0.769246	1
GO:0003917	MF	DNA topoisomerase type I (single strand cut, ATP-independent) activity	4	0	1	1
GO:0003918	MF	DNA topoisomerase type II (double strand cut, ATP-hydrolyzing) activity	3	1	0.435808	1
GO:0003919	MF	FMN adenylyltransferase activity	1	0	1	1
GO:0003920	MF	GMP reductase activity	2	0	1	1
GO:0003921	MF	GMP synthase activity	1	0	1	1
GO:0003922	MF	GMP synthase (glutamine-hydrolyzing) activity	1	0	1	1
GO:0003923	MF	GPI-anchor transamidase activity	2	0	1	1
GO:0003924	MF	GTPase activity	303	47	0.767632	1
GO:0003925	MF	G protein activity	50	14	0.0450306	1
GO:0003933	MF	GTP cyclohydrolase activity	1	0	1	1
GO:0003934	MF	GTP cyclohydrolase I activity	1	0	1	1
GO:0003937	MF	IMP cyclohydrolase activity	1	0	1	1
GO:0003938	MF	IMP dehydrogenase activity	2	0	1	1
GO:0003939	MF	L-iditol 2-dehydrogenase (NAD+) activity	1	0	1	1
GO:0003940	MF	L-iduronidase activity	1	0	1	1
GO:0003941	MF	L-serine ammonia-lyase activity	3	0	1	1
GO:0003943	MF	N-acetylgalactosamine-4-sulfatase activity	2	2	0.0855034	1
GO:0003944	MF	N-acetylglucosamine-1-phosphodiester alpha-N-acetylglucosaminidase activity	1	1	0.179359	1
GO:0003945	MF	N-acetyllactosamine synthase activity	5	1	0.547784	1
GO:0003947	MF	(N-acetylneuraminyl)-galactosylglucosylceramide N-acetylgalactosaminyltransferase activity	1	0	1	1
GO:0003948	MF	N4-(beta-N-acetylglucosaminyl)-L-asparaginase activity	1	1	0.136642	1
GO:0003950	MF	NAD+-protein poly-ADP-ribosyltransferase activity	23	2	0.886757	1
GO:0003951	MF	NAD+ kinase activity	2	0	1	1
GO:0003952	MF	NAD+ synthase (glutamine-hydrolyzing) activity	1	1	0.301011	1
GO:0003953	MF	NAD+ nucleosidase activity	9	3	0.138095	1
GO:0003954	MF	NADH dehydrogenase activity	8	0	1	1
GO:0003955	MF	NAD(P)H dehydrogenase (quinone) activity	5	0	1	1
GO:0003957	MF	NAD(P)+ transhydrogenase (Si-specific) activity	1	1	0.215492	1
GO:0003958	MF	NADPH-hemoprotein reductase activity	3	1	0.463601	1
GO:0003960	MF	NADPH:quinone reductase activity	4	1	0.394998	1
GO:0003963	MF	RNA-3'-phosphate cyclase activity	1	0	1	1
GO:0003964	MF	RNA-directed DNA polymerase activity	7	2	0.33758	1
GO:0003968	MF	RNA-dependent RNA polymerase activity	3	2	0.156253	1
GO:0003972	MF	RNA ligase (ATP) activity	1	0	1	1
GO:0003973	MF	(S)-2-hydroxy-acid oxidase activity	2	0	1	1
GO:0003974	MF	UDP-N-acetylglucosamine 4-epimerase activity	1	0	1	1
GO:0003975	MF	UDP-N-acetylglucosamine-dolichyl-phosphate N-acetylglucosaminephosphotransferase activity	1	0	1	1
GO:0003976	MF	UDP-N-acetylglucosamine-lysosomal-enzyme N-acetylglucosaminephosphotransferase activity	3	0	1	1
GO:0003977	MF	UDP-N-acetylglucosamine diphosphorylase activity	2	0	1	1
GO:0003978	MF	UDP-glucose 4-epimerase activity	1	0	1	1
GO:0003979	MF	UDP-glucose 6-dehydrogenase activity	1	0	1	1
GO:0003980	MF	UDP-glucose:glycoprotein glucosyltransferase activity	2	1	0.346117	1
GO:0003983	MF	UTP:glucose-1-phosphate uridylyltransferase activity	1	1	0.27472	1
GO:0003984	MF	acetolactate synthase activity	1	0	1	1
GO:0003985	MF	acetyl-CoA C-acetyltransferase activity	6	2	0.201015	1
GO:0003986	MF	acetyl-CoA hydrolase activity	3	0	1	1
GO:0003987	MF	acetate-CoA ligase activity	4	0	1	1
GO:0003988	MF	acetyl-CoA C-acyltransferase activity	7	2	0.301267	1
GO:0003989	MF	acetyl-CoA carboxylase activity	2	0	1	1
GO:0003990	MF	acetylcholinesterase activity	2	0	1	1
GO:0003993	MF	acid phosphatase activity	9	2	0.386162	1
GO:0003994	MF	aconitate hydratase activity	3	0	1	1
GO:0003995	MF	acyl-CoA dehydrogenase activity	12	1	0.899828	1
GO:0003997	MF	acyl-CoA oxidase activity	7	1	0.733677	1
GO:0003998	MF	acylphosphatase activity	2	0	1	1
GO:0003999	MF	adenine phosphoribosyltransferase activity	1	0	1	1
GO:0004000	MF	adenosine deaminase activity	5	1	0.627027	1
GO:0004001	MF	adenosine kinase activity	1	0	1	1
GO:0004013	MF	adenosylhomocysteinase activity	1	0	1	1
GO:0004014	MF	adenosylmethionine decarboxylase activity	1	0	1	1
GO:0004016	MF	adenylate cyclase activity	11	1	0.947347	1
GO:0004017	MF	adenylate kinase activity	7	2	0.442308	1
GO:0004018	MF	N6-(1,2-dicarboxyethyl)AMP AMP-lyase (fumarate-forming) activity	1	0	1	1
GO:0004019	MF	adenylosuccinate synthase activity	2	0	1	1
GO:0004020	MF	adenylylsulfate kinase activity	2	0	1	1
GO:0004021	MF	L-alanine:2-oxoglutarate aminotransferase activity	2	0	1	1
GO:0004022	MF	alcohol dehydrogenase (NAD+) activity	23	1	0.94476	1
GO:0004027	MF	alcohol sulfotransferase activity	2	0	1	1
GO:0004028	MF	3-chloroallyl aldehyde dehydrogenase activity	5	3	0.0512786	1
GO:0004029	MF	aldehyde dehydrogenase (NAD+) activity	16	4	0.322458	1
GO:0004030	MF	aldehyde dehydrogenase [NAD(P)+] activity	17	4	0.35526	1
GO:0004031	MF	aldehyde oxidase activity	3	1	0.333918	1
GO:0004032	MF	aldose reductase (NADPH) activity	12	1	0.74331	1
GO:0004033	MF	aldo-keto reductase (NADPH) activity	36	4	0.760883	1
GO:0004034	MF	aldose 1-epimerase activity	1	0	1	1
GO:0004035	MF	alkaline phosphatase activity	4	0	1	1
GO:0004037	MF	allantoicase activity	1	0	1	1
GO:0004040	MF	amidase activity	4	1	0.535515	1
GO:0004042	MF	L-glutamate N-acetyltransferase activity	1	0	1	1
GO:0004043	MF	L-aminoadipate-semialdehyde dehydrogenase activity	1	0	1	1
GO:0004044	MF	amidophosphoribosyltransferase activity	1	0	1	1
GO:0004045	MF	aminoacyl-tRNA hydrolase activity	5	1	0.463834	1
GO:0004046	MF	aminoacylase activity	5	0	1	1
GO:0004047	MF	aminomethyltransferase activity	2	0	1	1
GO:0004050	MF	apyrase activity	3	0	1	1
GO:0004051	MF	arachidonate 5-lipoxygenase activity	2	0	1	1
GO:0004052	MF	arachidonate 12(S)-lipoxygenase activity	4	0	1	1
GO:0004053	MF	arginase activity	3	0	1	1
GO:0004055	MF	argininosuccinate synthase activity	1	0	1	1
GO:0004056	MF	argininosuccinate lyase activity	1	0	1	1
GO:0004057	MF	arginyl-tRNA--protein transferase activity	1	0	1	1
GO:0004058	MF	aromatic-L-amino-acid decarboxylase activity	1	0	1	1
GO:0004059	MF	aralkylamine N-acetyltransferase activity	1	1	0.193021	1
GO:0004060	MF	arylamine N-acetyltransferase activity	3	1	0.366747	1
GO:0004061	MF	arylformamidase activity	1	0	1	1
GO:0004062	MF	aryl sulfotransferase activity	8	0	1	1
GO:0004063	MF	aryldialkylphosphatase activity	2	1	0.397494	1
GO:0004064	MF	arylesterase activity	6	1	0.674728	1
GO:0004065	MF	arylsulfatase activity	9	3	0.334466	1
GO:0004066	MF	asparagine synthase (glutamine-hydrolyzing) activity	2	0	1	1
GO:0004067	MF	asparaginase activity	2	1	0.375857	1
GO:0004068	MF	aspartate 1-decarboxylase activity	2	0	1	1
GO:0004069	MF	L-aspartate:2-oxoglutarate aminotransferase activity	3	0	1	1
GO:0004070	MF	aspartate carbamoyltransferase activity	1	0	1	1
GO:0004074	MF	biliverdin reductase [NAD(P)+] activity	2	0	1	1
GO:0004075	MF	biotin carboxylase activity	1	0	1	1
GO:0004077	MF	biotin--[biotin carboxyl-carrier protein] ligase activity	1	0	1	1
GO:0004081	MF	bis(5'-nucleosyl)-tetraphosphatase (asymmetrical) activity	3	0	1	1
GO:0004082	MF	bisphosphoglycerate mutase activity	3	1	0.403441	1
GO:0004084	MF	branched-chain-amino-acid transaminase activity	2	1	0.423504	1
GO:0004087	MF	carbamoyl-phosphate synthase (ammonia) activity	2	0	1	1
GO:0004088	MF	carbamoyl-phosphate synthase (glutamine-hydrolyzing) activity	2	0	1	1
GO:0004089	MF	carbonate dehydratase activity	13	2	0.666393	1
GO:0004090	MF	carbonyl reductase (NADPH) activity	10	1	0.75771	1
GO:0004092	MF	carnitine O-acetyltransferase activity	1	0	1	1
GO:0004095	MF	carnitine O-palmitoyltransferase activity	3	0	1	1
GO:0004096	MF	catalase activity	3	0	1	1
GO:0004098	MF	cerebroside-sulfatase activity	1	0	1	1
GO:0004102	MF	choline O-acetyltransferase activity	1	0	1	1
GO:0004103	MF	choline kinase activity	2	0	1	1
GO:0004104	MF	cholinesterase activity	3	0	1	1
GO:0004105	MF	choline-phosphate cytidylyltransferase activity	1	0	1	1
GO:0004108	MF	citrate (Si)-synthase activity	1	0	1	1
GO:0004109	MF	coproporphyrinogen oxidase activity	2	0	1	1
GO:0004111	MF	creatine kinase activity	6	2	0.211914	1
GO:0004112	MF	cyclic-nucleotide phosphodiesterase activity	26	9	0.133647	1
GO:0004113	MF	2',3'-cyclic-nucleotide 3'-phosphodiesterase activity	1	0	1	1
GO:0004114	MF	3',5'-cyclic-nucleotide phosphodiesterase activity	24	9	0.0929445	1
GO:0004115	MF	3',5'-cyclic-AMP phosphodiesterase activity	24	9	0.0929445	1
GO:0004117	MF	calmodulin-activated dual specificity 3',5'-cyclic-GMP, 3',5'-cyclic-AMP phosphodiesterase activity	11	3	0.404632	1
GO:0004118	MF	3',5'-cGMP-stimulated cyclic-nucleotide phosphodiesterase activity	7	3	0.235067	1
GO:0004119	MF	3',5'-cGMP-inhibited cyclic-nucleotide phosphodiesterase activity	6	3	0.152463	1
GO:0004122	MF	cystathionine beta-synthase activity	1	1	0.293189	1
GO:0004123	MF	cystathionine gamma-lyase activity	1	0	1	1
GO:0004126	MF	cytidine deaminase activity	12	0	1	1
GO:0004127	MF	(d)CMP kinase activity	6	1	0.741095	1
GO:0004128	MF	cytochrome-b5 reductase activity, acting on NAD(P)H	6	0	1	1
GO:0004129	MF	cytochrome-c oxidase activity	10	2	0.366129	1
GO:0004132	MF	dCMP deaminase activity	2	0	1	1
GO:0004133	MF	glycogen debranching enzyme activity	1	1	0.214505	1
GO:0004134	MF	4-alpha-glucanotransferase activity	1	1	0.214505	1
GO:0004135	MF	amylo-alpha-1,6-glucosidase activity	1	1	0.214505	1
GO:0004136	MF	deoxyadenosine kinase activity	3	0	1	1
GO:0004137	MF	deoxycytidine kinase activity	2	1	0.285172	1
GO:0004138	MF	deoxyguanosine kinase activity	2	0	1	1
GO:0004139	MF	deoxyribose-phosphate aldolase activity	1	0	1	1
GO:0004140	MF	dephospho-CoA kinase activity	2	0	1	1
GO:0004142	MF	diacylglycerol cholinephosphotransferase activity	3	1	0.376542	1
GO:0004143	MF	ATP-dependent diacylglycerol kinase activity	10	0	1	1
GO:0004144	MF	diacylglycerol O-acyltransferase activity	5	2	0.141272	1
GO:0004145	MF	diamine N-acetyltransferase activity	2	1	0.243424	1
GO:0004146	MF	dihydrofolate reductase activity	2	0	1	1
GO:0004148	MF	dihydrolipoyl dehydrogenase activity	1	0	1	1
GO:0004149	MF	dihydrolipoyllysine-residue succinyltransferase activity	1	0	1	1
GO:0004151	MF	dihydroorotase activity	2	1	0.238218	1
GO:0004152	MF	dihydroorotate dehydrogenase activity	1	1	0.129219	1
GO:0004155	MF	6,7-dihydropteridine reductase activity	1	0	1	1
GO:0004157	MF	dihydropyrimidinase activity	1	0	1	1
GO:0004161	MF	dimethylallyltranstransferase activity	2	0	1	1
GO:0004163	MF	diphosphomevalonate decarboxylase activity	1	0	1	1
GO:0004165	MF	delta(3)-delta(2)-enoyl-CoA isomerase activity	4	1	0.525538	1
GO:0004167	MF	dopachrome isomerase activity	3	0	1	1
GO:0004168	MF	dolichol kinase activity	1	0	1	1
GO:0004169	MF	dolichyl-phosphate-mannose-protein mannosyltransferase activity	8	4	0.0444209	1
GO:0004170	MF	dUTP diphosphatase activity	1	0	1	1
GO:0004174	MF	electron-transferring-flavoprotein dehydrogenase activity	2	1	0.318242	1
GO:0004175	MF	endopeptidase activity	366	61	0.402301	1
GO:0004176	MF	ATP-dependent peptidase activity	7	1	0.787368	1
GO:0004177	MF	aminopeptidase activity	38	10	0.12683	1
GO:0004180	MF	carboxypeptidase activity	45	8	0.543648	1
GO:0004181	MF	metallocarboxypeptidase activity	29	4	0.763994	1
GO:0004185	MF	serine-type carboxypeptidase activity	5	1	0.567738	1
GO:0004190	MF	aspartic-type endopeptidase activity	25	4	0.503388	1
GO:0004197	MF	cysteine-type endopeptidase activity	81	15	0.368485	1
GO:0004198	MF	calcium-dependent cysteine-type endopeptidase activity	16	5	0.160536	1
GO:0004222	MF	metalloendopeptidase activity	104	17	0.680888	1
GO:0004239	MF	initiator methionyl aminopeptidase activity	5	1	0.612022	1
GO:0004252	MF	serine-type endopeptidase activity	161	24	0.51063	1
GO:0004298	MF	threonine-type endopeptidase activity	9	1	0.83841	1
GO:0004300	MF	enoyl-CoA hydratase activity	11	3	0.233302	1
GO:0004301	MF	epoxide hydrolase activity	8	1	0.783906	1
GO:0004303	MF	estradiol 17-beta-dehydrogenase [NAD(P)+] activity	18	4	0.167716	1
GO:0004304	MF	estrone sulfotransferase activity	1	0	1	1
GO:0004305	MF	ethanolamine kinase activity	4	0	1	1
GO:0004306	MF	ethanolamine-phosphate cytidylyltransferase activity	1	0	1	1
GO:0004307	MF	ethanolaminephosphotransferase activity	3	0	1	1
GO:0004308	MF	exo-alpha-sialidase activity	4	0	1	1
GO:0004309	MF	exopolyphosphatase activity	1	0	1	1
GO:0004311	MF	farnesyltranstransferase activity	2	0	1	1
GO:0004312	MF	fatty acid synthase activity	1	0	1	1
GO:0004313	MF	[acyl-carrier-protein] S-acetyltransferase activity	1	0	1	1
GO:0004314	MF	[acyl-carrier-protein] S-malonyltransferase activity	2	0	1	1
GO:0004315	MF	3-oxoacyl-[acyl-carrier-protein] synthase activity	2	0	1	1
GO:0004316	MF	3-oxoacyl-[acyl-carrier-protein] reductase (NADPH) activity	2	0	1	1
GO:0004321	MF	fatty-acyl-CoA synthase activity	6	0	1	1
GO:0004322	MF	ferroxidase activity	5	2	0.162212	1
GO:0004324	MF	ferredoxin-NADP+ reductase activity	1	0	1	1
GO:0004325	MF	ferrochelatase activity	1	0	1	1
GO:0004326	MF	tetrahydrofolylpolyglutamate synthase activity	1	0	1	1
GO:0004329	MF	formate-tetrahydrofolate ligase activity	2	0	1	1
GO:0004331	MF	fructose-2,6-bisphosphate 2-phosphatase activity	4	1	0.605975	1
GO:0004332	MF	fructose-bisphosphate aldolase activity	3	0	1	1
GO:0004333	MF	fumarate hydratase activity	1	0	1	1
GO:0004334	MF	fumarylacetoacetase activity	1	0	1	1
GO:0004335	MF	galactokinase activity	2	0	1	1
GO:0004336	MF	galactosylceramidase activity	5	1	0.467756	1
GO:0004337	MF	geranyltranstransferase activity	2	0	1	1
GO:0004339	MF	glucan 1,4-alpha-glucosidase activity	1	0	1	1
GO:0004340	MF	glucokinase activity	5	1	0.738085	1
GO:0004342	MF	glucosamine-6-phosphate deaminase activity	2	0	1	1
GO:0004343	MF	glucosamine 6-phosphate N-acetyltransferase activity	1	1	0.163148	1
GO:0004344	MF	glucose dehydrogenase activity	1	0	1	1
GO:0004345	MF	glucose-6-phosphate dehydrogenase activity	1	0	1	1
GO:0004346	MF	glucose-6-phosphatase activity	3	0	1	1
GO:0004347	MF	glucose-6-phosphate isomerase activity	1	0	1	1
GO:0004348	MF	glucosylceramidase activity	4	1	0.383138	1
GO:0004349	MF	glutamate 5-kinase activity	1	0	1	1
GO:0004350	MF	glutamate-5-semialdehyde dehydrogenase activity	1	0	1	1
GO:0004351	MF	glutamate decarboxylase activity	2	0	1	1
GO:0004352	MF	glutamate dehydrogenase (NAD+) activity	1	0	1	1
GO:0004353	MF	glutamate dehydrogenase [NAD(P)+] activity	1	0	1	1
GO:0004354	MF	glutamate dehydrogenase (NADP+) activity	1	0	1	1
GO:0004356	MF	glutamine synthetase activity	1	0	1	1
GO:0004357	MF	glutamate-cysteine ligase activity	2	1	0.328655	1
GO:0004359	MF	glutaminase activity	4	1	0.561962	1
GO:0004360	MF	glutamine-fructose-6-phosphate transaminase (isomerizing) activity	2	0	1	1
GO:0004361	MF	glutaryl-CoA dehydrogenase activity	1	0	1	1
GO:0004362	MF	glutathione-disulfide reductase (NADPH) activity	1	0	1	1
GO:0004363	MF	glutathione synthase activity	1	0	1	1
GO:0004364	MF	glutathione transferase activity	27	2	0.842111	1
GO:0004365	MF	glyceraldehyde-3-phosphate dehydrogenase (NAD+) (phosphorylating) activity	2	0	1	1
GO:0004366	MF	glycerol-3-phosphate O-acyltransferase activity	3	0	1	1
GO:0004368	MF	glycerol-3-phosphate dehydrogenase (quinone) activity	2	0	1	1
GO:0004370	MF	glycerol kinase activity	2	0	1	1
GO:0004371	MF	glycerone kinase activity	1	0	1	1
GO:0004372	MF	glycine hydroxymethyltransferase activity	2	0	1	1
GO:0004373	MF	alpha-1,4-glucan glucosyltransferase (UDP-glucose donor) activity	3	1	0.330054	1
GO:0004375	MF	glycine dehydrogenase (decarboxylating) activity	1	0	1	1
GO:0004376	MF	glycolipid mannosyltransferase activity	5	1	0.560101	1
GO:0004377	MF	GDP-Man:Man3GlcNAc2-PP-Dol alpha-1,2-mannosyltransferase activity	1	0	1	1
GO:0004378	MF	GDP-Man:Man1GlcNAc2-PP-Dol alpha-1,3-mannosyltransferase activity	1	0	1	1
GO:0004379	MF	glycylpeptide N-tetradecanoyltransferase activity	2	0	1	1
GO:0004380	MF	glycoprotein-fucosylgalactoside alpha-N-acetylgalactosaminyltransferase activity	1	0	1	1
GO:0004381	MF	fucosylgalactoside 3-alpha-galactosyltransferase activity	1	0	1	1
GO:0004382	MF	GDP phosphatase activity	10	2	0.528854	1
GO:0004383	MF	guanylate cyclase activity	7	1	0.764228	1
GO:0004385	MF	guanylate kinase activity	7	3	0.227868	1
GO:0004386	MF	helicase activity	147	26	0.544315	1
GO:0004392	MF	heme oxygenase (decyclizing) activity	2	0	1	1
GO:0004394	MF	heparan sulfate 2-O-sulfotransferase activity	1	0	1	1
GO:0004396	MF	hexokinase activity	5	1	0.738085	1
GO:0004397	MF	histidine ammonia-lyase activity	1	0	1	1
GO:0004398	MF	histidine decarboxylase activity	1	0	1	1
GO:0004402	MF	histone acetyltransferase activity	37	3	0.965178	1
GO:0004407	MF	histone deacetylase activity	19	2	0.895215	1
GO:0004411	MF	homogentisate 1,2-dioxygenase activity	1	0	1	1
GO:0004415	MF	hyalurononglucosaminidase activity	8	2	0.410837	1
GO:0004416	MF	hydroxyacylglutathione hydrolase activity	3	1	0.523416	1
GO:0004418	MF	hydroxymethylbilane synthase activity	1	0	1	1
GO:0004419	MF	hydroxymethylglutaryl-CoA lyase activity	2	0	1	1
GO:0004420	MF	hydroxymethylglutaryl-CoA reductase (NADPH) activity	1	0	1	1
GO:0004421	MF	hydroxymethylglutaryl-CoA synthase activity	2	2	0.0176357	1
GO:0004427	MF	inorganic diphosphate phosphatase activity	5	1	0.684918	1
GO:0004430	MF	1-phosphatidylinositol 4-kinase activity	4	0	1	1
GO:0004435	MF	phosphatidylinositol phospholipase C activity	26	6	0.337621	1
GO:0004438	MF	phosphatidylinositol-3-phosphate phosphatase activity	10	2	0.650292	1
GO:0004439	MF	phosphatidylinositol-4,5-bisphosphate 5-phosphatase activity	9	1	0.867201	1
GO:0004441	MF	inositol-1,4-bisphosphate 1-phosphatase activity	2	1	0.265667	1
GO:0004445	MF	inositol-polyphosphate 5-phosphatase activity	9	2	0.629254	1
GO:0004446	MF	inositol-hexakisphosphate phosphatase activity	1	0	1	1
GO:0004447	MF	iodide peroxidase activity	1	0	1	1
GO:0004448	MF	isocitrate dehydrogenase [NAD(P)+] activity	4	0	1	1
GO:0004449	MF	isocitrate dehydrogenase (NAD+) activity	2	0	1	1
GO:0004450	MF	isocitrate dehydrogenase (NADP+) activity	2	0	1	1
GO:0004452	MF	isopentenyl-diphosphate delta-isomerase activity	2	0	1	1
GO:0004454	MF	ketohexokinase activity	1	0	1	1
GO:0004457	MF	lactate dehydrogenase activity	6	0	1	1
GO:0004458	MF	D-lactate dehydrogenase (cytochrome) activity	1	0	1	1
GO:0004459	MF	L-lactate dehydrogenase activity	5	0	1	1
GO:0004461	MF	lactose synthase activity	3	0	1	1
GO:0004462	MF	lactoylglutathione lyase activity	1	0	1	1
GO:0004463	MF	leukotriene-A4 hydrolase activity	1	1	0.109533	1
GO:0004464	MF	leukotriene-C4 synthase activity	5	1	0.517018	1
GO:0004465	MF	lipoprotein lipase activity	9	0	1	1
GO:0004466	MF	long-chain fatty acyl-CoA dehydrogenase activity	4	1	0.496275	1
GO:0004467	MF	long-chain fatty acid-CoA ligase activity	14	2	0.726725	1
GO:0004468	MF	lysine N-acetyltransferase activity, acting on acetyl phosphate as donor	6	2	0.216776	1
GO:0004470	MF	malic enzyme activity	4	2	0.1493	1
GO:0004471	MF	malate dehydrogenase (decarboxylating) (NAD+) activity	1	1	0.130799	1
GO:0004473	MF	malate dehydrogenase (decarboxylating) (NADP+) activity	3	2	0.100839	1
GO:0004474	MF	malate synthase activity	1	1	0.3064	1
GO:0004475	MF	mannose-1-phosphate guanylyltransferase (GTP) activity	1	0	1	1
GO:0004476	MF	mannose-6-phosphate isomerase activity	1	0	1	1
GO:0004477	MF	methenyltetrahydrofolate cyclohydrolase activity	3	0	1	1
GO:0004478	MF	methionine adenosyltransferase activity	2	0	1	1
GO:0004479	MF	methionyl-tRNA formyltransferase activity	1	0	1	1
GO:0004482	MF	mRNA 5'-cap (guanine-N7-)-methyltransferase activity	1	0	1	1
GO:0004483	MF	mRNA (nucleoside-2'-O-)-methyltransferase activity	2	1	0.293194	1
GO:0004484	MF	mRNA guanylyltransferase activity	1	0	1	1
GO:0004485	MF	methylcrotonoyl-CoA carboxylase activity	2	1	0.332947	1
GO:0004486	MF	methylenetetrahydrofolate dehydrogenase [NAD(P)+] activity	4	0	1	1
GO:0004487	MF	methylenetetrahydrofolate dehydrogenase (NAD+) activity	3	0	1	1
GO:0004488	MF	methylenetetrahydrofolate dehydrogenase (NADP+) activity	4	0	1	1
GO:0004489	MF	methylenetetrahydrofolate reductase (NAD(P)H) activity	1	0	1	1
GO:0004490	MF	methylglutaconyl-CoA hydratase activity	1	1	0.11699	1
GO:0004491	MF	methylmalonate-semialdehyde dehydrogenase (acylating, NAD) activity	1	0	1	1
GO:0004492	MF	methyl/ethyl malonyl-CoA decarboxylase activity	1	0	1	1
GO:0004493	MF	methylmalonyl-CoA epimerase activity	1	0	1	1
GO:0004494	MF	methylmalonyl-CoA mutase activity	1	0	1	1
GO:0004496	MF	mevalonate kinase activity	1	0	1	1
GO:0004497	MF	monooxygenase activity	104	14	0.649964	1
GO:0004498	MF	calcidiol 1-monooxygenase activity	1	0	1	1
GO:0004499	MF	N,N-dimethylaniline monooxygenase activity	5	2	0.0927923	1
GO:0004500	MF	dopamine beta-monooxygenase activity	3	0	1	1
GO:0004502	MF	kynurenine 3-monooxygenase activity	1	0	1	1
GO:0004503	MF	tyrosinase activity	2	0	1	1
GO:0004504	MF	peptidylglycine monooxygenase activity	1	1	0.16096	1
GO:0004505	MF	phenylalanine 4-monooxygenase activity	3	0	1	1
GO:0004506	MF	squalene monooxygenase activity	1	0	1	1
GO:0004507	MF	steroid 11-beta-monooxygenase activity	2	0	1	1
GO:0004508	MF	steroid 17-alpha-monooxygenase activity	1	0	1	1
GO:0004509	MF	steroid 21-monooxygenase activity	1	0	1	1
GO:0004510	MF	tryptophan 5-monooxygenase activity	2	1	0.252538	1
GO:0004511	MF	tyrosine 3-monooxygenase activity	1	0	1	1
GO:0004512	MF	inositol-3-phosphate synthase activity	1	0	1	1
GO:0004514	MF	nicotinate-nucleotide diphosphorylase (carboxylating) activity	1	0	1	1
GO:0004515	MF	nicotinate-nucleotide adenylyltransferase activity	4	0	1	1
GO:0004516	MF	nicotinate phosphoribosyltransferase activity	1	0	1	1
GO:0004517	MF	nitric-oxide synthase activity	3	0	1	1
[truncated: 20,276 more rows]

## Sheet: Supplementary Table S3
Supplementary Table S3: GO enrichment results for the top 1,000 CpGs in the RODAM cohort (missMethyl analysis).
Column definitions:
GO ID = Gene Ontology accession number; ONTOLOGY = GO domain (BP = Biological Process, MF = Molecular Function, CC = Cellular Component); TERM = GO term description; N = total number of genes in the gene set; DE = number of differentially methylated genes annotated to that term; P.DE = unadjusted enrichment p-value; FDR = false discovery rate–adjusted p-value.
GO ID	ONTOLOGY	TERM	N	DE	P.DE	FDR
GO:0086003	BP	cardiac muscle cell contraction	81	15	1.40052693437658e-05	0.311925
GO:0000002	BP	mitochondrial genome maintenance	30	0	1	1
GO:0000009	MF	alpha-1,6-mannosyltransferase activity	3	0	1	1
GO:0000012	BP	single strand break repair	13	2	0.0775617	1
GO:0000014	MF	single-stranded DNA endodeoxyribonuclease activity	11	0	1	1
GO:0000015	CC	phosphopyruvate hydratase complex	3	0	1	1
GO:0000016	MF	lactase activity	1	0	1	1
GO:0000017	BP	alpha-glucoside transport	2	0	1	1
GO:0000018	BP	regulation of DNA recombination	134	3	0.896716	1
GO:0000019	BP	regulation of mitotic recombination	7	1	0.255989	1
GO:0000022	BP	mitotic spindle elongation	11	0	1	1
GO:0000023	BP	maltose metabolic process	2	0	1	1
GO:0000025	BP	maltose catabolic process	1	0	1	1
GO:0000026	MF	alpha-1,2-mannosyltransferase activity	4	0	1	1
GO:0000027	BP	ribosomal large subunit assembly	16	1	0.441188	1
GO:0000028	BP	ribosomal small subunit assembly	20	0	1	1
GO:0000030	MF	mannosyltransferase activity	25	0	1	1
GO:0000033	MF	alpha-1,3-mannosyltransferase activity	2	0	1	1
GO:0000035	MF	acyl binding	2	0	1	1
GO:0000036	MF	acyl carrier activity	1	0	1	1
GO:0000038	BP	very long-chain fatty acid metabolic process	34	0	1	1
GO:0000041	BP	transition metal ion transport	96	4	0.568023	1
GO:0000045	BP	autophagosome assembly	112	4	0.715346	1
GO:0000048	MF	peptidyltransferase activity	2	0	1	1
GO:0000049	MF	tRNA binding	76	3	0.528728	1
GO:0000050	BP	urea cycle	11	0	1	1
GO:0000052	BP	citrulline metabolic process	5	1	0.256637	1
GO:0000053	BP	argininosuccinate metabolic process	1	0	1	1
GO:0000054	BP	ribosomal subunit export from nucleus	14	2	0.100708	1
GO:0000055	BP	ribosomal large subunit export from nucleus	7	1	0.256664	1
GO:0000056	BP	ribosomal small subunit export from nucleus	8	1	0.273791	1
GO:0000062	MF	fatty-acyl-CoA binding	16	0	1	1
GO:0000064	MF	L-ornithine transmembrane transporter activity	4	0	1	1
GO:0000070	BP	mitotic sister chromatid segregation	188	9	0.390254	1
GO:0000075	BP	cell cycle checkpoint signaling	199	6	0.870888	1
GO:0000076	BP	DNA replication checkpoint signaling	20	0	1	1
GO:0000077	BP	DNA damage checkpoint signaling	127	4	0.832229	1
GO:0000079	BP	regulation of cyclin-dependent protein serine/threonine kinase activity	69	1	0.954872	1
GO:0000082	BP	G1/S transition of mitotic cell cycle	243	17	0.0439297	1
GO:0000086	BP	G2/M transition of mitotic cell cycle	136	3	0.954126	1
GO:0000095	MF	S-adenosyl-L-methionine transmembrane transporter activity	1	0	1	1
GO:0000096	BP	sulfur amino acid metabolic process	32	0	1	1
GO:0000097	BP	sulfur amino acid biosynthetic process	16	0	1	1
GO:0000098	BP	sulfur amino acid catabolic process	10	0	1	1
GO:0000099	MF	sulfur amino acid transmembrane transporter activity	11	0	1	1
GO:0000101	BP	sulfur amino acid transport	12	0	1	1
GO:0000103	BP	sulfate assimilation	2	0	1	1
GO:0000104	MF	succinate dehydrogenase activity	3	0	1	1
GO:0000105	BP	L-histidine biosynthetic process	1	0	1	1
GO:0000109	CC	nucleotide-excision repair complex	11	0	1	1
GO:0000110	CC	nucleotide-excision repair factor 1 complex	3	0	1	1
GO:0000111	CC	nucleotide-excision repair factor 2 complex	1	0	1	1
GO:0000112	CC	nucleotide-excision repair factor 3 complex	1	0	1	1
GO:0000118	CC	histone deacetylase complex	76	3	0.763501	1
GO:0000120	CC	RNA polymerase I transcription regulator complex	6	0	1	1
GO:0000121	MF	glycerol-1-phosphatase activity	1	0	1	1
GO:0000122	BP	negative regulation of transcription by RNA polymerase II	853	42	0.642012	1
GO:0000123	CC	histone acetyltransferase complex	84	4	0.459504	1
GO:0000124	CC	SAGA complex	25	3	0.0774715	1
GO:0000126	CC	transcription factor TFIIIB complex	3	0	1	1
GO:0000127	CC	transcription factor TFIIIC complex	6	0	1	1
GO:0000132	BP	establishment of mitotic spindle orientation	36	0	1	1
GO:0000137	CC	Golgi cis cisterna	15	1	0.415645	1
GO:0000138	CC	Golgi trans cisterna	9	0	1	1
GO:0000139	CC	Golgi membrane	655	34	0.224849	1
GO:0000140	MF	acylglycerone-phosphate reductase (NADP+) activity	1	0	1	1
GO:0000145	CC	exocyst	16	4	0.0083171	1
GO:0000146	MF	microfilament motor activity	38	2	0.579199	1
GO:0000149	MF	SNARE binding	104	3	0.863227	1
GO:0000150	MF	DNA strand exchange activity	2	0	1	1
GO:0000151	CC	ubiquitin ligase complex	321	11	0.796908	1
GO:0000152	CC	nuclear ubiquitin ligase complex	45	1	0.874268	1
GO:0000153	CC	cytoplasmic ubiquitin ligase complex	8	0	1	1
GO:0000154	BP	rRNA modification	32	0	1	1
GO:0000159	CC	protein phosphatase type 2A complex	17	1	0.608127	1
GO:0000164	CC	protein phosphatase type 1 complex	18	0	1	1
GO:0000165	BP	MAPK cascade	740	28	0.863896	1
GO:0000166	MF	nucleotide binding	2002	85	0.738353	1
GO:0000170	MF	sphingosine hydroxylase activity	1	0	1	1
GO:0000171	MF	ribonuclease MRP activity	1	0	1	1
GO:0000172	CC	ribonuclease MRP complex	9	0	1	1
GO:0000175	MF	3'-5'-RNA exonuclease activity	35	1	0.769123	1
GO:0000176	CC	nuclear exosome (RNase complex)	16	1	0.388301	1
GO:0000177	CC	cytoplasmic exosome (RNase complex)	16	0	1	1
GO:0000178	CC	exosome (RNase complex)	23	1	0.536783	1
GO:0000179	MF	rRNA (adenine-N6,N6-)-dimethyltransferase activity	4	0	1	1
GO:0000182	MF	rDNA binding	9	0	1	1
GO:0000183	BP	rDNA heterochromatin formation	7	0	1	1
GO:0000184	BP	nuclear-transcribed mRNA catabolic process, nonsense-mediated decay	42	1	0.827104	1
GO:0000209	BP	protein polyubiquitination	252	9	0.774137	1
GO:0000210	MF	NAD+ diphosphatase activity	3	0	1	1
GO:0000212	BP	meiotic spindle organization	21	1	0.489063	1
GO:0000213	MF	tRNA-intron endonuclease activity	2	0	1	1
GO:0000214	CC	tRNA-intron endonuclease complex	4	0	1	1
GO:0000215	MF	tRNA 2'-phosphotransferase activity	2	0	1	1
GO:0000217	MF	DNA secondary structure binding	36	2	0.519253	1
GO:0000220	CC	vacuolar proton-transporting V-type ATPase, V0 domain	9	1	0.373067	1
GO:0000221	CC	vacuolar proton-transporting V-type ATPase, V1 domain	12	0	1	1
GO:0000224	MF	peptide-N4-(N-acetyl-beta-glucosaminyl)asparagine amidase activity	1	0	1	1
GO:0000225	MF	N-acetylglucosaminylphosphatidylinositol deacetylase activity	1	0	1	1
GO:0000226	BP	microtubule cytoskeleton organization	641	23	0.872312	1
GO:0000228	CC	nuclear chromosome	218	8	0.658434	1
GO:0000235	CC	astral microtubule	10	0	1	1
GO:0000242	CC	pericentriolar material	21	1	0.603272	1
GO:0000243	CC	commitment complex	5	0	1	1
GO:0000244	BP	spliceosomal tri-snRNP complex assembly	18	0	1	1
GO:0000245	BP	spliceosomal complex assembly	74	2	0.806094	1
GO:0000246	MF	delta24(24-1) sterol reductase activity	1	0	1	1
GO:0000248	MF	C-5 sterol desaturase activity	2	0	1	1
GO:0000250	MF	lanosterol synthase activity	1	0	1	1
GO:0000253	MF	3-keto sterol reductase activity	5	0	1	1
GO:0000254	MF	C-4 methylsterol oxidase activity	3	0	1	1
GO:0000255	BP	allantoin metabolic process	9	0	1	1
GO:0000256	BP	allantoin catabolic process	1	0	1	1
GO:0000262	CC	mitochondrial chromosome	2	0	1	1
GO:0000266	BP	mitochondrial fission	41	0	1	1
GO:0000268	MF	peroxisome targeting sequence binding	5	0	1	1
GO:0000270	BP	peptidoglycan metabolic process	6	0	1	1
GO:0000271	BP	polysaccharide biosynthetic process	63	3	0.592142	1
GO:0000272	BP	polysaccharide catabolic process	27	0	1	1
GO:0000278	BP	mitotic cell cycle	898	36	0.762092	1
GO:0000280	BP	nuclear division	439	16	0.724458	1
GO:0000281	BP	mitotic cytokinesis	91	6	0.202729	1
GO:0000285	MF	1-phosphatidylinositol-3-phosphate 5-kinase activity	3	0	1	1
GO:0000287	MF	magnesium ion binding	216	5	0.968801	1
GO:0000288	BP	nuclear-transcribed mRNA catabolic process, deadenylation-dependent decay	58	3	0.488386	1
GO:0000289	BP	nuclear-transcribed mRNA poly(A) tail shortening	32	2	0.47185	1
GO:0000290	BP	deadenylation-dependent decapping of nuclear-transcribed mRNA	11	0	1	1
GO:0000292	BP	RNA fragment catabolic process	1	0	1	1
GO:0000293	MF	ferric-chelate reductase activity	3	0	1	1
GO:0000295	MF	adenine nucleotide transmembrane transporter activity	20	0	1	1
GO:0000296	BP	spermine transport	3	0	1	1
GO:0000298	MF	endopolyphosphatase activity	3	0	1	1
GO:0000301	BP	retrograde transport, vesicle recycling within Golgi	9	0	1	1
GO:0000302	BP	response to reactive oxygen species	192	7	0.729852	1
GO:0000303	BP	response to superoxide	26	1	0.659799	1
GO:0000304	BP	response to singlet oxygen	1	1	0.0858112	1
GO:0000305	BP	response to oxygen radical	27	1	0.676224	1
GO:0000307	CC	cyclin-dependent protein kinase holoenzyme complex	55	1	0.925308	1
GO:0000308	CC	cytoplasmic cyclin-dependent protein kinase holoenzyme complex	2	0	1	1
GO:0000309	MF	nicotinamide-nucleotide adenylyltransferase activity	3	0	1	1
GO:0000313	CC	organellar ribosome	88	2	0.782313	1
GO:0000314	CC	organellar small ribosomal subunit	32	0	1	1
GO:0000315	CC	organellar large ribosomal subunit	56	0	1	1
GO:0000320	BP	re-entry into mitotic cell cycle	3	0	1	1
GO:0000322	CC	storage vacuole	2	0	1	1
GO:0000323	CC	lytic vacuole	723	26	0.848362	1
GO:0000332	MF	template for synthesis of G-rich strand of telomere DNA activity	1	0	1	1
GO:0000333	CC	telomerase catalytic core complex	2	0	1	1
GO:0000334	MF	3-hydroxyanthranilate 3,4-dioxygenase activity	1	0	1	1
GO:0000338	BP	protein deneddylation	11	0	1	1
GO:0000339	MF	RNA cap binding	18	1	0.609077	1
GO:0000340	MF	RNA 7-methylguanosine cap binding	12	1	0.494299	1
GO:0000346	CC	transcription export complex	11	0	1	1
GO:0000347	CC	THO complex	5	0	1	1
GO:0000349	BP	generation of catalytic spliceosome for first transesterification step	2	0	1	1
GO:0000350	BP	generation of catalytic spliceosome for second transesterification step	2	0	1	1
GO:0000353	BP	formation of quadruple SL/U4/U5/U6 snRNP	2	0	1	1
GO:0000354	BP	cis assembly of pre-catalytic spliceosome	2	0	1	1
GO:0000365	BP	mRNA trans splicing, via spliceosome	2	0	1	1
GO:0000375	BP	RNA splicing, via transesterification reactions	289	12	0.539914	1
GO:0000377	BP	RNA splicing, via transesterification reactions with bulged adenosine as nucleophile	285	12	0.526287	1
GO:0000379	BP	tRNA-type intron splice site recognition and cleavage	3	0	1	1
GO:0000380	BP	alternative mRNA splicing, via spliceosome	71	4	0.457615	1
GO:0000381	BP	regulation of alternative mRNA splicing, via spliceosome	54	3	0.516851	1
GO:0000386	MF	second spliceosomal transesterification activity	1	0	1	1
GO:0000387	BP	spliceosomal snRNP assembly	42	2	0.461703	1
GO:0000388	BP	spliceosome conformational change to release U4 (or U4atac) and U1 (or U11)	1	0	1	1
GO:0000389	BP	mRNA 3'-splice site recognition	6	0	1	1
GO:0000390	BP	spliceosomal complex disassembly	2	0	1	1
GO:0000393	BP	spliceosomal conformational changes to generate catalytic conformation	5	0	1	1
GO:0000394	BP	RNA splicing, via endonucleolytic cleavage and ligation	14	0	1	1
GO:0000395	BP	mRNA 5'-splice site recognition	9	0	1	1
GO:0000398	BP	mRNA splicing, via spliceosome	285	12	0.526287	1
GO:0000400	MF	four-way junction DNA binding	16	1	0.544	1
GO:0000403	MF	Y-form DNA binding	4	0	1	1
GO:0000404	MF	heteroduplex DNA loop binding	1	0	1	1
GO:0000405	MF	bubble DNA binding	8	0	1	1
GO:0000407	CC	phagophore assembly site	36	1	0.827417	1
GO:0000408	CC	EKC/KEOPS complex	4	0	1	1
GO:0000409	BP	regulation of transcription by galactose	1	0	1	1
GO:0000411	BP	positive regulation of transcription by galactose	1	0	1	1
GO:0000413	BP	protein peptidyl-prolyl isomerization	22	1	0.534131	1
GO:0000417	CC	HIR complex	1	0	1	1
GO:0000421	CC	autophagosome membrane	51	2	0.632188	1
GO:0000422	BP	autophagy of mitochondrion	103	3	0.840421	1
GO:0000423	BP	mitophagy	85	3	0.726696	1
GO:0000425	BP	pexophagy	11	0	1	1
GO:0000428	CC	DNA-directed RNA polymerase complex	95	3	0.684748	1
GO:0000429	BP	carbon catabolite regulation of transcription from RNA polymerase II promoter	5	1	0.201219	1
GO:0000430	BP	regulation of transcription from RNA polymerase II promoter by glucose	4	1	0.179007	1
GO:0000431	BP	regulation of transcription from RNA polymerase II promoter by galactose	1	0	1	1
GO:0000432	BP	positive regulation of transcription from RNA polymerase II promoter by glucose	4	1	0.179007	1
GO:0000435	BP	positive regulation of transcription from RNA polymerase II promoter by galactose	1	0	1	1
GO:0000436	BP	carbon catabolite activation of transcription from RNA polymerase II promoter	5	1	0.201219	1
GO:0000438	CC	core TFIIH complex portion of holo TFIIH complex	2	0	1	1
GO:0000439	CC	transcription factor TFIIH core complex	11	0	1	1
GO:0000444	CC	MIS12/MIND type complex	4	0	1	1
GO:0000445	CC	THO complex part of transcription export complex	5	0	1	1
GO:0000447	BP	endonucleolytic cleavage in ITS1 to separate SSU-rRNA from 5.8S rRNA and LSU-rRNA from tricistronic rRNA transcript (SSU-rRNA, 5.8S rRNA, LSU-rRNA)	9	0	1	1
GO:0000448	BP	cleavage in ITS2 between 5.8S rRNA and LSU-rRNA of tricistronic rRNA transcript (SSU-rRNA, 5.8S rRNA, LSU-rRNA)	2	0	1	1
GO:0000451	BP	rRNA 2'-O-methylation	3	0	1	1
GO:0000454	BP	snoRNA guided rRNA pseudouridine synthesis	2	0	1	1
GO:0000455	BP	enzyme-directed rRNA pseudouridine synthesis	3	0	1	1
GO:0000460	BP	maturation of 5.8S rRNA	34	1	0.729894	1
GO:0000461	BP	endonucleolytic cleavage to generate mature 3'-end of SSU-rRNA from (SSU-rRNA, 5.8S rRNA, LSU-rRNA)	1	0	1	1
GO:0000462	BP	maturation of SSU-rRNA from tricistronic rRNA transcript (SSU-rRNA, 5.8S rRNA, LSU-rRNA)	33	1	0.747238	1
GO:0000463	BP	maturation of LSU-rRNA from tricistronic rRNA transcript (SSU-rRNA, 5.8S rRNA, LSU-rRNA)	17	0	1	1
GO:0000466	BP	maturation of 5.8S rRNA from tricistronic rRNA transcript (SSU-rRNA, 5.8S rRNA, LSU-rRNA)	24	0	1	1
GO:0000467	BP	exonucleolytic trimming to generate mature 3'-end of 5.8S rRNA from tricistronic rRNA transcript (SSU-rRNA, 5.8S rRNA, LSU-rRNA)	9	0	1	1
GO:0000470	BP	maturation of LSU-rRNA	25	0	1	1
GO:0000472	BP	endonucleolytic cleavage to generate mature 5'-end of SSU-rRNA from (SSU-rRNA, 5.8S rRNA, LSU-rRNA)	5	0	1	1
GO:0000479	BP	endonucleolytic cleavage of tricistronic rRNA transcript (SSU-rRNA, 5.8S rRNA, LSU-rRNA)	16	0	1	1
GO:0000480	BP	endonucleolytic cleavage in 5'-ETS of tricistronic rRNA transcript (SSU-rRNA, 5.8S rRNA, LSU-rRNA)	7	0	1	1
GO:0000481	BP	maturation of 5S rRNA	1	0	1	1
GO:0000491	BP	small nucleolar ribonucleoprotein complex assembly	12	0	1	1
GO:0000492	BP	box C/D snoRNP assembly	10	0	1	1
GO:0000493	BP	box H/ACA snoRNP assembly	2	0	1	1
GO:0000494	BP	box C/D sno(s)RNA 3'-end processing	3	0	1	1
GO:0000495	BP	box H/ACA sno(s)RNA 3'-end processing	1	0	1	1
GO:0000497	MF	DNA template activity	1	0	1	1
GO:0000502	CC	proteasome complex	62	4	0.216021	1
GO:0000506	CC	glycosylphosphatidylinositol-N-acetylglucosaminyltransferase (GPI-GnT) complex	6	0	1	1
GO:0000511	MF	H2A-H2B histone complex chaperone activity	1	0	1	1
GO:0000512	BP	lncRNA-mediated post-transcriptional gene silencing	5	0	1	1
GO:0000514	MF	3-sulfino-L-alanine: proton, glutamate antiporter activity	2	0	1	1
GO:0000515	MF	aspartate:glutamate, proton antiporter activity	2	0	1	1
GO:0000578	BP	embryonic axis specification	40	1	0.865974	1
GO:0000700	MF	mismatch base pair DNA N-glycosylase activity	4	0	1	1
GO:0000701	MF	purine-specific mismatch base pair DNA N-glycosylase activity	2	0	1	1
GO:0000702	MF	oxidized base lesion DNA N-glycosylase activity	4	0	1	1
GO:0000703	MF	oxidized pyrimidine nucleobase lesion DNA N-glycosylase activity	2	0	1	1
GO:0000706	BP	meiotic DNA double-strand break processing	3	0	1	1
GO:0000707	BP	meiotic DNA recombinase assembly	1	0	1	1
GO:0000708	BP	meiotic strand invasion	1	0	1	1
GO:0000709	BP	meiotic joint molecule formation	1	0	1	1
GO:0000710	BP	meiotic mismatch repair	1	0	1	1
GO:0000711	BP	meiotic DNA repair synthesis	3	0	1	1
GO:0000712	BP	resolution of meiotic recombination intermediates	15	0	1	1
GO:0000715	BP	nucleotide-excision repair, DNA damage recognition	1	0	1	1
GO:0000717	BP	nucleotide-excision repair, DNA duplex unwinding	1	0	1	1
GO:0000720	BP	pyrimidine dimer repair by nucleotide-excision repair	4	0	1	1
GO:0000721	MF	(R,R)-butanediol dehydrogenase activity	1	0	1	1
GO:0000722	BP	telomere maintenance via recombination	14	2	0.103505	1
GO:0000723	BP	telomere maintenance	155	10	0.117139	1
GO:0000724	BP	double-strand break repair via homologous recombination	175	7	0.580357	1
GO:0000725	BP	recombinational repair	181	8	0.458736	1
GO:0000727	BP	double-strand break repair via break-induced replication	12	0	1	1
GO:0000729	BP	DNA double-strand break processing	20	1	0.565355	1
GO:0000730	BP	DNA recombinase assembly	4	1	0.139192	1
GO:0000731	BP	DNA synthesis involved in DNA repair	41	3	0.239697	1
GO:0000732	BP	DNA strand displacement	1	0	1	1
GO:0000741	BP	karyogamy	1	0	1	1
GO:0000768	BP	syncytium formation by plasma membrane fusion	60	3	0.59516	1
GO:0000773	MF	phosphatidyl-N-methylethanolamine N-methyltransferase activity	1	0	1	1
GO:0000774	MF	adenyl-nucleotide exchange factor activity	15	0	1	1
GO:0000775	CC	chromosome, centromeric region	245	10	0.510126	1
GO:0000776	CC	kinetochore	163	7	0.47608	1
GO:0000779	CC	condensed chromosome, centromeric region	174	7	0.542769	1
GO:0000781	CC	chromosome, telomeric region	165	7	0.478623	1
GO:0000782	CC	telomere cap complex	13	1	0.40836	1
GO:0000783	CC	nuclear telomere cap complex	13	1	0.40836	1
GO:0000785	CC	chromatin	1295	62	0.522557	1
GO:0000786	CC	nucleosome	110	5	0.239818	1
GO:0000791	CC	euchromatin	59	1	0.915607	1
GO:0000792	CC	heterochromatin	78	1	0.972225	1
GO:0000793	CC	condensed chromosome	265	10	0.609852	1
GO:0000794	CC	condensed nuclear chromosome	72	2	0.760074	1
GO:0000795	CC	synaptonemal complex	33	0	1	1
GO:0000796	CC	condensin complex	8	0	1	1
GO:0000800	CC	lateral element	13	0	1	1
GO:0000801	CC	central element	7	0	1	1
GO:0000802	CC	transverse filament	1	0	1	1
GO:0000803	CC	sex chromosome	33	2	0.410424	1
GO:0000805	CC	X chromosome	10	0	1	1
GO:0000806	CC	Y chromosome	2	0	1	1
GO:0000808	CC	origin recognition complex	8	0	1	1
GO:0000810	MF	diacylglycerol diphosphate phosphatase activity	3	0	1	1
GO:0000811	CC	GINS complex	5	1	0.178955	1
GO:0000812	CC	Swr1 complex	13	1	0.477386	1
GO:0000813	CC	ESCRT I complex	11	1	0.407094	1
GO:0000814	CC	ESCRT II complex	3	0	1	1
GO:0000815	CC	ESCRT III complex	11	0	1	1
GO:0000819	BP	sister chromatid segregation	229	11	0.387789	1
GO:0000820	BP	regulation of glutamine family amino acid metabolic process	7	1	0.241365	1
GO:0000821	BP	regulation of arginine metabolic process	5	1	0.172538	1
GO:0000822	MF	inositol hexakisphosphate binding	3	0	1	1
GO:0000823	MF	inositol-1,4,5-trisphosphate 6-kinase activity	1	0	1	1
GO:0000824	MF	inositol-1,4,5,6-tetrakisphosphate 3-kinase activity	1	0	1	1
GO:0000825	MF	inositol-1,3,4,5-tetrakisphosphate 6-kinase activity	2	0	1	1
GO:0000827	MF	inositol-1,3,4,5,6-pentakisphosphate kinase activity	5	0	1	1
GO:0000828	MF	inositol hexakisphosphate kinase activity	5	0	1	1
GO:0000829	MF	diphosphoinositol pentakisphosphate kinase activity	5	0	1	1
GO:0000831	MF	inositol hexakisphosphate 6-kinase activity	1	0	1	1
GO:0000832	MF	inositol hexakisphosphate 5-kinase activity	5	0	1	1
GO:0000835	CC	ER ubiquitin ligase complex	5	0	1	1
GO:0000836	CC	Hrd1p ubiquitin ligase complex	4	0	1	1
GO:0000839	CC	Hrd1p ubiquitin ligase ERAD-L complex	2	0	1	1
GO:0000900	MF	mRNA regulatory element binding translation repressor activity	17	1	0.580654	1
GO:0000902	BP	cell morphogenesis	939	64	0.0383461	1
GO:0000910	BP	cytokinesis	182	11	0.173743	1
GO:0000912	BP	assembly of actomyosin apparatus involved in cytokinesis	9	1	0.344365	1
GO:0000915	BP	actomyosin contractile ring assembly	9	1	0.344365	1
GO:0000916	BP	actomyosin contractile ring contraction	1	0	1	1
GO:0000917	BP	division septum assembly	1	1	0.0723303	1
GO:0000921	BP	septin ring assembly	1	0	1	1
GO:0000922	CC	spindle pole	171	5	0.860792	1
GO:0000930	CC	gamma-tubulin complex	19	0	1	1
GO:0000931	CC	gamma-tubulin ring complex	9	0	1	1
GO:0000932	CC	P-body	98	5	0.438279	1
GO:0000938	CC	GARP complex	5	0	1	1
GO:0000939	CC	inner kinetochore	17	0	1	1
GO:0000940	CC	outer kinetochore	20	1	0.504836	1
GO:0000956	BP	nuclear-transcribed mRNA catabolic process	120	4	0.748781	1
GO:0000957	BP	mitochondrial RNA catabolic process	6	0	1	1
GO:0000958	BP	mitochondrial mRNA catabolic process	3	0	1	1
GO:0000959	BP	mitochondrial RNA metabolic process	51	2	0.58547	1
GO:0000960	BP	regulation of mitochondrial RNA catabolic process	5	0	1	1
GO:0000961	BP	negative regulation of mitochondrial RNA catabolic process	2	0	1	1
GO:0000962	BP	positive regulation of mitochondrial RNA catabolic process	3	0	1	1
GO:0000963	BP	mitochondrial RNA processing	22	1	0.540471	1
GO:0000964	BP	mitochondrial RNA 5'-end processing	3	0	1	1
GO:0000965	BP	mitochondrial RNA 3'-end processing	7	0	1	1
GO:0000966	BP	RNA 5'-end processing	36	2	0.384878	1
GO:0000967	BP	rRNA 5'-end processing	5	0	1	1
GO:0000972	BP	transcription-dependent tethering of RNA polymerase II gene DNA at nuclear periphery	7	0	1	1
GO:0000973	BP	post-transcriptional tethering of RNA polymerase II gene DNA at nuclear periphery	3	0	1	1
GO:0000974	CC	Prp19 complex	14	0	1	1
GO:0000976	MF	transcription cis-regulatory region binding	1386	57	0.862174	1
GO:0000977	MF	RNA polymerase II transcription regulatory region sequence-specific DNA binding	1292	53	0.8473	1
GO:0000978	MF	RNA polymerase II cis-regulatory region sequence-specific DNA binding	1104	43	0.920235	1
GO:0000979	MF	RNA polymerase II core promoter sequence-specific DNA binding	19	0	1	1
GO:0000981	MF	DNA-binding transcription factor activity, RNA polymerase II-specific	1266	53	0.815674	1
GO:0000987	MF	cis-regulatory region sequence-specific DNA binding	1127	43	0.945561	1
GO:0000992	MF	RNA polymerase III cis-regulatory region sequence-specific DNA binding	7	0	1	1
GO:0000993	MF	RNA polymerase II complex binding	36	2	0.485	1
GO:0000994	MF	RNA polymerase III core binding	1	0	1	1
GO:0000995	MF	RNA polymerase III general transcription initiation factor activity	12	0	1	1
GO:0001002	MF	RNA polymerase III type 1 promoter sequence-specific DNA binding	3	0	1	1
GO:0001003	MF	RNA polymerase III type 2 promoter sequence-specific DNA binding	3	0	1	1
GO:0001006	MF	RNA polymerase III type 3 promoter sequence-specific DNA binding	6	0	1	1
GO:0001010	MF	RNA polymerase II sequence-specific DNA-binding transcription factor recruiting activity	1	0	1	1
GO:0001016	MF	RNA polymerase III transcription regulatory region sequence-specific DNA binding	8	0	1	1
GO:0001018	MF	mitochondrial promoter sequence-specific DNA binding	2	0	1	1
GO:0001025	MF	RNA polymerase III general transcription initiation factor binding	3	0	1	1
GO:0001042	MF	RNA polymerase I core binding	4	0	1	1
GO:0001046	MF	core promoter sequence-specific DNA binding	40	2	0.59755	1
GO:0001054	MF	RNA polymerase I activity	10	0	1	1
GO:0001055	MF	RNA polymerase II activity	10	0	1	1
GO:0001056	MF	RNA polymerase III activity	10	1	0.293706	1
GO:0001067	MF	transcription regulatory region nucleic acid binding	1387	57	0.863658	1
GO:0001069	MF	regulatory region RNA binding	1	0	1	1
GO:0001091	MF	RNA polymerase II general transcription initiation factor binding	22	0	1	1
GO:0001093	MF	TFIIB-class transcription factor binding	4	0	1	1
GO:0001094	MF	TFIID-class transcription factor complex binding	10	0	1	1
GO:0001096	MF	TFIIF-class transcription factor complex binding	2	0	1	1
GO:0001097	MF	TFIIH-class transcription factor complex binding	3	0	1	1
GO:0001098	MF	basal transcription machinery binding	58	2	0.736857	1
GO:0001099	MF	basal RNA polymerase II transcription machinery binding	58	2	0.736857	1
GO:0001100	BP	negative regulation of exit from mitosis	1	0	1	1
GO:0001101	BP	response to acid chemical	132	10	0.0995587	1
GO:0001109	BP	promoter clearance during DNA-templated transcription	3	0	1	1
GO:0001111	BP	RNA polymerase II promoter clearance	3	0	1	1
GO:0001112	BP	DNA-templated transcription open complex formation	1	0	1	1
GO:0001115	BP	protein-DNA-RNA complex organization	1	0	1	1
GO:0001117	BP	protein-DNA-RNA complex disassembly	1	0	1	1
GO:0001120	BP	protein-DNA complex remodeling	1	0	1	1
GO:0001147	MF	transcription termination site sequence-specific DNA binding	2	0	1	1
GO:0001156	MF	TFIIIC-class transcription factor complex binding	2	0	1	1
GO:0001161	MF	intronic transcription regulatory region sequence-specific DNA binding	11	3	0.0317427	1
GO:0001162	MF	RNA polymerase II intronic transcription regulatory region sequence-specific DNA binding	8	3	0.0107109	1
GO:0001163	MF	RNA polymerase I transcription regulatory region sequence-specific DNA binding	9	0	1	1
GO:0001164	MF	RNA polymerase I core promoter sequence-specific DNA binding	8	0	1	1
GO:0001165	MF	RNA polymerase I cis-regulatory region sequence-specific DNA binding	1	0	1	1
GO:0001172	BP	RNA-templated transcription	3	0	1	1
GO:0001173	BP	DNA-templated transcriptional start site selection	2	0	1	1
GO:0001174	BP	transcriptional start site selection at RNA polymerase II promoter	2	0	1	1
GO:0001178	BP	regulation of transcriptional start site selection at RNA polymerase II promoter	1	0	1	1
GO:0001179	MF	RNA polymerase I general transcription initiation factor binding	1	0	1	1
GO:0001181	MF	RNA polymerase I general transcription initiation factor activity	5	0	1	1
GO:0001188	BP	RNA polymerase I preinitiation complex assembly	9	0	1	1
GO:0001192	BP	maintenance of transcriptional fidelity during transcription elongation	1	0	1	1
GO:0001193	BP	maintenance of transcriptional fidelity during transcription elongation by RNA polymerase II	1	0	1	1
GO:0001216	MF	DNA-binding transcription activator activity	460	17	0.935202	1
GO:0001217	MF	DNA-binding transcription repressor activity	269	12	0.784916	1
GO:0001221	MF	transcription coregulator binding	112	5	0.794782	1
GO:0001222	MF	transcription corepressor binding	46	2	0.789641	1
GO:0001223	MF	transcription coactivator binding	43	3	0.446394	1
GO:0001227	MF	DNA-binding transcription repressor activity, RNA polymerase II-specific	259	12	0.738922	1
GO:0001228	MF	DNA-binding transcription activator activity, RNA polymerase II-specific	453	17	0.926229	1
GO:0001325	BP	formation of extrachromosomal circular DNA	13	1	0.478207	1
GO:0001401	CC	SAM complex	11	1	0.379374	1
GO:0001405	CC	PAM complex, Tim23 associated import motor	4	0	1	1
GO:0001408	BP	guanine nucleotide transport	10	0	1	1
GO:0001409	MF	guanine nucleotide transmembrane transporter activity	5	0	1	1
GO:0001501	BP	skeletal system development	518	29	0.352412	1
GO:0001502	BP	cartilage condensation	19	0	1	1
GO:0001503	BP	ossification	436	22	0.457883	1
GO:0001504	BP	neurotransmitter uptake	45	1	0.913412	1
GO:0001507	BP	acetylcholine catabolic process in synaptic cleft	2	0	1	1
GO:0001508	BP	action potential	169	18	0.00171605	1
GO:0001510	BP	RNA methylation	77	1	0.925778	1
GO:0001512	MF	dihydronicotinamide riboside quinone reductase activity	1	0	1	1
GO:0001514	BP	selenocysteine incorporation	9	0	1	1
GO:0001515	MF	opioid peptide activity	4	0	1	1
GO:0001516	BP	prostaglandin biosynthetic process	30	1	0.620151	1
GO:0001517	MF	N-acetylglucosamine 6-O-sulfotransferase activity	6	0	1	1
GO:0001518	CC	voltage-gated sodium channel complex	15	1	0.442453	1
GO:0001519	BP	peptide amidation	2	0	1	1
GO:0001520	CC	outer dense fiber	6	0	1	1
GO:0001522	BP	pseudouridine synthesis	17	0	1	1
GO:0001523	BP	retinoid metabolic process	82	1	0.938257	1
GO:0001525	BP	angiogenesis	603	22	0.883107	1
GO:0001527	CC	microfibril	13	1	0.535466	1
GO:0001530	MF	lipopolysaccharide binding	41	1	0.732085	1
GO:0001532	MF	interleukin-21 receptor activity	1	0	1	1
GO:0001533	CC	cornified envelope	58	0	1	1
GO:0001534	CC	radial spoke	15	1	0.427938	1
GO:0001535	CC	radial spoke head	5	0	1	1
GO:0001536	CC	radial spoke stalk	3	0	1	1
GO:0001537	MF	N-acetylgalactosamine 4-O-sulfotransferase activity	5	2	0.0293684	1
GO:0001539	BP	cilium or flagellum-dependent cell motility	204	6	0.728532	1
GO:0001540	MF	amyloid-beta binding	77	5	0.364783	1
GO:0001541	BP	ovarian follicle development	56	2	0.68354	1
GO:0001542	BP	ovulation from ovarian follicle	9	0	1	1
GO:0001543	BP	ovarian follicle rupture	1	0	1	1
GO:0001544	BP	initiation of primordial ovarian follicle growth	2	0	1	1
GO:0001545	BP	primary ovarian follicle growth	1	0	1	1
GO:0001546	BP	preantral ovarian follicle growth	3	0	1	1
GO:0001547	BP	antral ovarian follicle growth	12	1	0.376763	1
GO:0001549	BP	cumulus cell differentiation	2	1	0.0489978	1
GO:0001550	BP	ovarian cumulus expansion	4	0	1	1
GO:0001552	BP	ovarian follicle atresia	1	0	1	1
GO:0001553	BP	luteinization	12	1	0.417735	1
GO:0001554	BP	luteolysis	6	1	0.309681	1
GO:0001555	BP	oocyte growth	4	0	1	1
GO:0001556	BP	oocyte maturation	36	1	0.744948	1
GO:0001558	BP	regulation of cell growth	383	19	0.544977	1
GO:0001560	BP	regulation of cell growth by extracellular stimulus	3	0	1	1
GO:0001561	BP	fatty acid alpha-oxidation	8	0	1	1
GO:0001562	BP	response to protozoan	31	0	1	1
GO:0001567	MF	cholesterol 25-hydroxylase activity	1	0	1	1
GO:0001568	BP	blood vessel development	780	33	0.740734	1
GO:0001569	BP	branching involved in blood vessel morphogenesis	36	2	0.563043	1
GO:0001570	BP	vasculogenesis	83	4	0.602096	1
GO:0001572	BP	lactosylceramide biosynthetic process	2	0	1	1
GO:0001573	BP	ganglioside metabolic process	28	1	0.774501	1
GO:0001574	BP	ganglioside biosynthetic process	17	1	0.618858	1
GO:0001575	BP	globoside metabolic process	2	0	1	1
GO:0001576	BP	globoside biosynthetic process	2	0	1	1
GO:0001578	BP	microtubule bundle formation	129	6	0.492956	1
GO:0001579	BP	medium-chain fatty acid transport	2	0	1	1
GO:0001580	BP	detection of chemical stimulus involved in sensory perception of bitter taste	36	0	1	1
GO:0001581	BP	detection of chemical stimulus involved in sensory perception of sour taste	2	0	1	1
GO:0001582	BP	detection of chemical stimulus involved in sensory perception of sweet taste	2	0	1	1
GO:0001586	MF	Gi/o-coupled serotonin receptor activity	6	1	0.202634	1
GO:0001587	MF	Gq/11-coupled serotonin receptor activity	2	0	1	1
GO:0001588	MF	dopamine neurotransmitter receptor activity, coupled via Gs	2	0	1	1
GO:0001591	MF	dopamine neurotransmitter receptor activity, coupled via Gi/Go	3	0	1	1
GO:0001594	MF	trace-amine receptor activity	8	0	1	1
GO:0001595	MF	angiotensin receptor activity	4	0	1	1
GO:0001596	MF	angiotensin type I receptor activity	1	0	1	1
GO:0001601	MF	peptide YY receptor activity	3	0	1	1
GO:0001602	MF	pancreatic polypeptide receptor activity	3	0	1	1
GO:0001604	MF	urotensin II receptor activity	2	0	1	1
GO:0001605	MF	adrenomedullin receptor activity	3	0	1	1
GO:0001607	MF	neuromedin U receptor activity	2	0	1	1
GO:0001609	MF	G protein-coupled adenosine receptor activity	5	0	1	1
GO:0001614	MF	purinergic nucleotide receptor activity	17	0	1	1
GO:0001616	MF	growth hormone secretagogue receptor activity	1	0	1	1
GO:0001618	MF	virus receptor activity	75	3	0.648061	1
GO:0001621	MF	G protein-coupled ADP receptor activity	3	0	1	1
GO:0001626	MF	nociceptin receptor activity	1	0	1	1
GO:0001631	MF	cysteinyl leukotriene receptor activity	1	0	1	1
GO:0001632	MF	leukotriene B4 receptor activity	2	0	1	1
GO:0001635	MF	calcitonin gene-related peptide receptor activity	4	0	1	1
GO:0001637	MF	G protein-coupled chemoattractant receptor activity	24	0	1	1
GO:0001640	MF	adenylate cyclase inhibiting G protein-coupled glutamate receptor activity	9	1	0.47416	1
GO:0001641	MF	group II metabotropic glutamate receptor activity	2	0	1	1
GO:0001642	MF	group III metabotropic glutamate receptor activity	2	0	1	1
GO:0001648	MF	proteinase-activated receptor activity	5	0	1	1
GO:0001649	BP	osteoblast differentiation	254	12	0.565933	1
GO:0001650	CC	fibrillar center	144	7	0.48432	1
GO:0001651	CC	dense fibrillar component	1	0	1	1
GO:0001652	CC	granular component	7	0	1	1
GO:0001653	MF	peptide receptor activity	120	3	0.855315	1
GO:0001654	BP	eye development	402	25	0.160121	1
GO:0001655	BP	urogenital system development	65	1	0.973274	1
GO:0001656	BP	metanephros development	89	5	0.565605	1
GO:0001657	BP	ureteric bud development	96	3	0.9282	1
GO:0001658	BP	branching involved in ureteric bud morphogenesis	57	2	0.851735	1
GO:0001659	BP	temperature homeostasis	183	2	0.999222	1
GO:0001660	BP	fever generation	11	0	1	1
GO:0001661	BP	conditioned taste aversion	3	0	1	1
GO:0001662	BP	behavioral fear response	40	1	0.883346	1
GO:0001664	MF	G protein-coupled receptor binding	285	9	0.757331	1
GO:0001665	MF	alpha-N-acetylgalactosaminide alpha-2,6-sialyltransferase activity	6	0	1	1
GO:0001666	BP	response to hypoxia	292	11	0.836575	1
GO:0001667	BP	ameboidal-type cell migration	232	12	0.549768	1
GO:0001669	CC	acrosomal vesicle	143	1	0.99358	1
GO:0001671	MF	ATPase activator activity	25	1	0.633668	1
GO:0001673	CC	male germ cell nucleus	52	3	0.382686	1
GO:0001674	CC	female germ cell nucleus	17	1	0.515783	1
GO:0001675	BP	acrosome assembly	32	1	0.684124	1
GO:0001676	BP	long-chain fatty acid metabolic process	103	2	0.891342	1
GO:0001678	BP	intracellular glucose homeostasis	161	8	0.554724	1
GO:0001680	BP	tRNA 3'-terminal CCA addition	1	0	1	1
GO:0001681	MF	sialate O-acetylesterase activity	1	0	1	1
GO:0001682	BP	tRNA 5'-leader removal	13	0	1	1
GO:0001691	MF	pseudophosphatase activity	2	0	1	1
GO:0001692	BP	histamine metabolic process	6	1	0.178113	1
GO:0001694	BP	histamine biosynthetic process	2	0	1	1
GO:0001695	BP	histamine catabolic process	1	1	0.0228377	1
GO:0001696	BP	gastric acid secretion	13	1	0.471065	1
GO:0001698	BP	gastrin-induced gastric acid secretion	2	1	0.111869	1
GO:0001701	BP	in utero embryonic development	388	16	0.769968	1
GO:0001702	BP	gastrulation with mouth forming second	26	1	0.788829	1
GO:0001704	BP	formation of primary germ layer	128	6	0.693021	1
GO:0001705	BP	ectoderm formation	3	0	1	1
GO:0001706	BP	endoderm formation	59	4	0.378152	1
GO:0001707	BP	mesoderm formation	74	3	0.772141	1
GO:0001708	BP	cell fate specification	108	5	0.751209	1
GO:0001709	BP	cell fate determination	43	0	1	1
GO:0001710	BP	mesodermal cell fate commitment	18	0	1	1
GO:0001711	BP	endodermal cell fate commitment	15	0	1	1
GO:0001712	BP	ectodermal cell fate commitment	2	0	1	1
GO:0001714	BP	endodermal cell fate specification	8	0	1	1
GO:0001715	BP	ectodermal cell fate specification	1	0	1	1
GO:0001716	MF	L-amino-acid oxidase activity	1	0	1	1
GO:0001717	BP	conversion of seryl-tRNAsec to selenocys-tRNAsec	1	0	1	1
GO:0001725	CC	stress fiber	83	4	0.730263	1
GO:0001726	CC	ruffle	180	19	0.00239606	1
GO:0001727	MF	lipid kinase activity	40	0	1	1
GO:0001729	MF	ceramide kinase activity	2	0	1	1
GO:0001730	MF	2'-5'-oligoadenylate synthetase activity	3	0	1	1
GO:0001731	BP	formation of translation preinitiation complex	5	0	1	1
GO:0001732	BP	formation of cytoplasmic translation initiation complex	13	1	0.415969	1
GO:0001733	MF	galactosylceramide sulfotransferase activity	4	0	1	1
GO:0001734	MF	mRNA m(6)A methyltransferase activity	4	0	1	1
GO:0001735	MF	prenylcysteine oxidase activity	2	0	1	1
GO:0001736	BP	establishment of planar polarity	29	4	0.057428	1
GO:0001738	BP	morphogenesis of a polarized epithelium	51	4	0.270615	1
GO:0001739	CC	sex chromatin	6	0	1	1
GO:0001740	CC	Barr body	6	0	1	1
GO:0001741	CC	XY body	16	2	0.128403	1
GO:0001743	BP	lens placode formation	2	0	1	1
GO:0001750	CC	photoreceptor outer segment	86	3	0.692157	1
GO:0001754	BP	eye photoreceptor cell differentiation	52	1	0.907268	1
GO:0001755	BP	neural crest cell migration	56	3	0.645121	1
GO:0001756	BP	somitogenesis	63	1	0.960907	1
GO:0001757	BP	somite specification	4	0	1	1
GO:0001758	MF	retinal dehydrogenase activity	9	0	1	1
GO:0001759	BP	organ induction	22	0	1	1
GO:0001760	MF	aminocarboxymuconate-semialdehyde decarboxylase activity	1	0	1	1
GO:0001762	BP	beta-alanine transport	1	0	1	1
GO:0001763	BP	morphogenesis of a branching structure	200	12	0.434946	1
GO:0001764	BP	neuron migration	178	14	0.128998	1
GO:0001765	BP	membrane raft assembly	14	1	0.520523	1
GO:0001766	BP	membrane raft polarization	4	1	0.181757	1
GO:0001767	BP	establishment of lymphocyte polarity	16	2	0.194456	1
GO:0001768	BP	establishment of T cell polarity	15	2	0.174595	1
GO:0001770	BP	establishment of natural killer cell polarity	1	0	1	1
GO:0001771	BP	immunological synapse formation	15	1	0.525905	1
GO:0001772	CC	immunological synapse	48	6	0.025	1
GO:0001773	BP	myeloid dendritic cell activation	29	0	1	1
GO:0001774	BP	microglial cell activation	49	2	0.592296	1
GO:0001775	BP	cell activation	1084	33	0.987054	1
GO:0001776	BP	leukocyte homeostasis	107	3	0.801364	1
GO:0001777	BP	T cell homeostatic proliferation	4	0	1	1
GO:0001778	BP	plasma membrane repair	27	2	0.36809	1
GO:0001779	BP	natural killer cell differentiation	23	0	1	1
GO:0001780	BP	neutrophil homeostasis	20	1	0.571416	1
GO:0001781	BP	neutrophil apoptotic process	8	1	0.259405	1
GO:0001782	BP	B cell homeostasis	33	0	1	1
GO:0001783	BP	B cell apoptotic process	25	1	0.729416	1
GO:0001784	MF	phosphotyrosine residue binding	47	1	0.902087	1
GO:0001785	MF	prostaglandin J receptor activity	2	0	1	1
GO:0001786	MF	phosphatidylserine binding	51	2	0.682139	1
GO:0001787	BP	natural killer cell proliferation	14	0	1	1
GO:0001788	BP	antibody-dependent cellular cytotoxicity	7	0	1	1
GO:0001790	MF	polymeric immunoglobulin binding	2	1	0.0627145	1
GO:0001791	MF	IgM binding	3	1	0.0784029	1
GO:0001792	MF	polymeric immunoglobulin receptor activity	1	0	1	1
GO:0001793	MF	IgM receptor activity	1	1	0.0428399	1
GO:0001794	BP	type IIa hypersensitivity	8	0	1	1
GO:0001796	BP	regulation of type IIa hypersensitivity	4	0	1	1
GO:0001797	BP	negative regulation of type IIa hypersensitivity	1	0	1	1
GO:0001798	BP	positive regulation of type IIa hypersensitivity	3	0	1	1
GO:0001802	BP	type III hypersensitivity	1	0	1	1
GO:0001803	BP	regulation of type III hypersensitivity	1	0	1	1
GO:0001805	BP	positive regulation of type III hypersensitivity	1	0	1	1
GO:0001806	BP	type IV hypersensitivity	4	0	1	1
GO:0001807	BP	regulation of type IV hypersensitivity	4	0	1	1
GO:0001808	BP	negative regulation of type IV hypersensitivity	2	0	1	1
GO:0001809	BP	positive regulation of type IV hypersensitivity	1	0	1	1
GO:0001810	BP	regulation of type I hypersensitivity	1	0	1	1
GO:0001811	BP	negative regulation of type I hypersensitivity	1	0	1	1
GO:0001813	BP	regulation of antibody-dependent cellular cytotoxicity	2	0	1	1
GO:0001814	BP	negative regulation of antibody-dependent cellular cytotoxicity	1	0	1	1
GO:0001815	BP	positive regulation of antibody-dependent cellular cytotoxicity	1	0	1	1
GO:0001816	BP	cytokine production	837	24	0.938266	1
GO:0001817	BP	regulation of cytokine production	830	24	0.933965	1
GO:0001818	BP	negative regulation of cytokine production	358	13	0.431674	1
GO:0001819	BP	positive regulation of cytokine production	487	11	0.986481	1
GO:0001820	BP	serotonin secretion	9	0	1	1
GO:0001821	BP	histamine secretion	8	1	0.264452	1
GO:0001822	BP	kidney development	313	16	0.590752	1
GO:0001823	BP	mesonephros development	101	4	0.851699	1
GO:0001824	BP	blastocyst development	112	5	0.520381	1
GO:0001825	BP	blastocyst formation	45	4	0.14853	1
GO:0001826	BP	inner cell mass cell differentiation	8	0	1	1
GO:0001827	BP	inner cell mass cell fate commitment	3	0	1	1
GO:0001828	BP	inner cell mass cellular morphogenesis	3	0	1	1
GO:0001829	BP	trophectodermal cell differentiation	19	3	0.0616566	1
GO:0001830	BP	trophectodermal cell fate commitment	1	0	1	1
GO:0001831	BP	trophectodermal cellular morphogenesis	2	1	0.0955527	1
GO:0001832	BP	blastocyst growth	22	0	1	1
GO:0001833	BP	inner cell mass cell proliferation	15	0	1	1
GO:0001834	BP	trophectodermal cell proliferation	4	0	1	1
GO:0001835	BP	blastocyst hatching	22	1	0.592524	1
GO:0001836	BP	release of cytochrome c from mitochondria	53	1	0.898541	1
GO:0001837	BP	epithelial to mesenchymal transition	187	7	0.804127	1
GO:0001838	BP	embryonic epithelial tube formation	114	6	0.572154	1
GO:0001839	BP	neural plate morphogenesis	5	0	1	1
GO:0001840	BP	neural plate development	8	0	1	1
GO:0001841	BP	neural tube formation	93	6	0.360222	1
GO:0001842	BP	neural fold formation	6	0	1	1
GO:0001843	BP	neural tube closure	81	5	0.451342	1
GO:0001845	BP	phagolysosome assembly	17	1	0.528896	1
GO:0001846	MF	opsonin binding	20	0	1	1
GO:0001847	MF	opsonin receptor activity	5	0	1	1
GO:0001848	MF	complement binding	25	0	1	1
GO:0001849	MF	complement component C1q complex binding	8	0	1	1
GO:0001850	MF	complement component C3a binding	1	0	1	1
GO:0001851	MF	complement component C3b binding	10	0	1	1
GO:0001855	MF	complement component C4b binding	2	0	1	1
GO:0001861	MF	complement component C4b receptor activity	1	0	1	1
GO:0001865	BP	NK T cell differentiation	11	0	1	1
GO:0001866	BP	NK T cell proliferation	8	0	1	1
GO:0001867	BP	complement activation, lectin pathway	11	1	0.299699	1
GO:0001868	BP	regulation of complement activation, lectin pathway	2	0	1	1
GO:0001869	BP	negative regulation of complement activation, lectin pathway	2	0	1	1
GO:0001872	MF	(1->3)-beta-D-glucan binding	2	0	1	1
GO:0001875	MF	lipopolysaccharide immune receptor activity	6	1	0.190834	1
GO:0001878	BP	response to yeast	13	0	1	1
GO:0001879	BP	detection of yeast	1	0	1	1
GO:0001880	BP	Mullerian duct regression	4	0	1	1
GO:0001881	BP	receptor recycling	47	0	1	1
GO:0001882	MF	nucleoside binding	8	0	1	1
GO:0001883	MF	purine nucleoside binding	2	0	1	1
GO:0001885	BP	endothelial cell development	62	5	0.209583	1
GO:0001886	BP	endothelial cell morphogenesis	12	2	0.16657	1
GO:0001887	BP	selenium compound metabolic process	2	0	1	1
GO:0001888	MF	glucuronyl-galactosyl-proteoglycan 4-alpha-N-acetylglucosaminyltransferase activity	2	0	1	1
GO:0001889	BP	liver development	142	6	0.654738	1
GO:0001890	BP	placenta development	145	3	0.971996	1
GO:0001891	CC	phagocytic cup	28	2	0.339827	1
GO:0001892	BP	embryonic placenta development	84	3	0.80866	1
GO:0001893	BP	maternal placenta development	33	0	1	1
GO:0001894	BP	tissue homeostasis	261	11	0.671936	1
GO:0001895	BP	retina homeostasis	56	2	0.701097	1
GO:0001905	BP	activation of membrane attack complex	3	0	1	1
GO:0001906	BP	cell killing	245	4	0.922935	1
GO:0001909	BP	leukocyte mediated cytotoxicity	138	2	0.95383	1
GO:0001910	BP	regulation of leukocyte mediated cytotoxicity	94	2	0.842124	1
GO:0001911	BP	negative regulation of leukocyte mediated cytotoxicity	25	1	0.6047	1
GO:0001912	BP	positive regulation of leukocyte mediated cytotoxicity	68	1	0.921893	1
GO:0001913	BP	T cell mediated cytotoxicity	58	1	0.894192	1
GO:0001914	BP	regulation of T cell mediated cytotoxicity	51	1	0.859969	1
GO:0001915	BP	negative regulation of T cell mediated cytotoxicity	10	0	1	1
GO:0001916	BP	positive regulation of T cell mediated cytotoxicity	41	1	0.817054	1
GO:0001917	CC	photoreceptor inner segment	69	0	1	1
GO:0001918	MF	farnesylated protein binding	1	0	1	1
GO:0001919	BP	regulation of receptor recycling	25	0	1	1
GO:0001920	BP	negative regulation of receptor recycling	5	0	1	1
GO:0001921	BP	positive regulation of receptor recycling	14	0	1	1
GO:0001922	BP	B-1 B cell homeostasis	4	0	1	1
GO:0001923	BP	B-1 B cell differentiation	5	1	0.210962	1
GO:0001927	BP	exocyst assembly	1	0	1	1
GO:0001928	BP	regulation of exocyst assembly	1	0	1	1
GO:0001931	CC	uropod	13	2	0.132112	1
GO:0001932	BP	regulation of protein phosphorylation	684	33	0.412503	1
GO:0001933	BP	negative regulation of protein phosphorylation	233	14	0.212021	1
GO:0001934	BP	positive regulation of protein phosphorylation	426	18	0.70075	1
GO:0001935	BP	endothelial cell proliferation	188	6	0.760973	1
GO:0001936	BP	regulation of endothelial cell proliferation	166	3	0.956679	1
GO:0001937	BP	negative regulation of endothelial cell proliferation	69	1	0.901522	1
GO:0001938	BP	positive regulation of endothelial cell proliferation	103	3	0.802566	1
GO:0001939	CC	female pronucleus	10	0	1	1
GO:0001940	CC	male pronucleus	7	0	1	1
GO:0001941	BP	postsynaptic membrane organization	38	2	0.586298	1
GO:0001942	BP	hair follicle development	93	6	0.307246	1
GO:0001944	BP	vasculature development	813	35	0.703345	1
GO:0001945	BP	lymph vessel development	31	2	0.478634	1
GO:0001946	BP	lymphangiogenesis	19	1	0.623767	1
GO:0001947	BP	heart looping	65	3	0.652174	1
GO:0001949	BP	sebaceous gland cell differentiation	2	0	1	1
GO:0001951	BP	intestinal D-glucose absorption	5	1	0.177593	1
GO:0001952	BP	regulation of cell-matrix adhesion	121	9	0.166106	1
GO:0001953	BP	negative regulation of cell-matrix adhesion	37	4	0.107692	1
GO:0001954	BP	positive regulation of cell-matrix adhesion	56	5	0.13664	1
GO:0001955	BP	blood vessel maturation	8	1	0.289906	1
GO:0001956	BP	positive regulation of neurotransmitter secretion	18	0	1	1
GO:0001957	BP	intramembranous ossification	7	0	1	1
GO:0001958	BP	endochondral ossification	30	2	0.529314	1
GO:0001959	BP	regulation of cytokine-mediated signaling pathway	178	4	0.906769	1
GO:0001960	BP	negative regulation of cytokine-mediated signaling pathway	97	3	0.620289	1
GO:0001961	BP	positive regulation of cytokine-mediated signaling pathway	59	0	1	1
GO:0001963	BP	synaptic transmission, dopaminergic	30	0	1	1
GO:0001964	BP	startle response	27	3	0.197372	1
GO:0001965	MF	G-protein alpha-subunit binding	30	3	0.173073	1
GO:0001966	BP	thigmotaxis	3	0	1	1
GO:0001967	BP	suckling behavior	12	0	1	1
GO:0001968	MF	fibronectin binding	30	0	1	1
GO:0001969	BP	regulation of activation of membrane attack complex	3	0	1	1
GO:0001970	BP	positive regulation of activation of membrane attack complex	2	0	1	1
GO:0001971	BP	negative regulation of activation of membrane attack complex	2	0	1	1
GO:0001972	MF	retinoic acid binding	20	1	0.634346	1
GO:0001973	BP	G protein-coupled adenosine receptor signaling pathway	12	0	1	1
GO:0001974	BP	blood vessel remodeling	47	5	0.051242	1
GO:0001975	BP	response to amphetamine	34	2	0.480777	1
GO:0001976	BP	nervous system process involved in regulation of systemic arterial blood pressure	10	1	0.442592	1
GO:0001977	BP	renal system process involved in regulation of blood volume	13	0	1	1
GO:0001978	BP	regulation of systemic arterial blood pressure by carotid sinus baroreceptor feedback	2	0	1	1
GO:0001979	BP	regulation of systemic arterial blood pressure by chemoreceptor signaling	1	0	1	1
GO:0001980	BP	regulation of systemic arterial blood pressure by ischemic conditions	2	0	1	1
GO:0001983	BP	baroreceptor response to increased systemic arterial blood pressure	2	0	1	1
GO:0001984	BP	artery vasodilation involved in baroreceptor response to increased systemic arterial blood pressure	1	0	1	1
GO:0001985	BP	negative regulation of heart rate involved in baroreceptor response to increased systemic arterial blood pressure	1	0	1	1
GO:0001990	BP	regulation of systemic arterial blood pressure by hormone	33	0	1	1
GO:0001991	BP	regulation of systemic arterial blood pressure by circulatory renin-angiotensin	15	0	1	1
GO:0001992	BP	regulation of systemic arterial blood pressure by vasopressin	4	0	1	1
GO:0001993	BP	regulation of systemic arterial blood pressure by norepinephrine-epinephrine	6	0	1	1
GO:0001994	BP	norepinephrine-epinephrine vasoconstriction involved in regulation of systemic arterial blood pressure	2	0	1	1
GO:0001996	BP	positive regulation of heart rate by epinephrine-norepinephrine	3	0	1	1
GO:0001997	BP	positive regulation of the force of heart contraction by epinephrine-norepinephrine	2	0	1	1
GO:0001998	BP	angiotensin-mediated vasoconstriction involved in regulation of systemic arterial blood pressure	1	0	1	1
GO:0001999	BP	renal response to blood flow involved in circulatory renin-angiotensin regulation of systemic arterial blood pressure	7	0	1	1
GO:0002001	BP	renin secretion into blood stream	7	0	1	1
GO:0002002	BP	regulation of angiotensin levels in blood	8	0	1	1
GO:0002003	BP	angiotensin maturation	6	0	1	1
GO:0002007	BP	detection of hypoxic conditions in blood by chemoreceptor signaling	1	0	1	1
GO:0002009	BP	morphogenesis of an epithelium	486	24	0.654518	1
GO:0002011	BP	morphogenesis of an epithelial sheet	62	2	0.824811	1
GO:0002014	BP	vasoconstriction of artery involved in ischemic response to lowering of systemic arterial blood pressure	1	0	1	1
GO:0002016	BP	regulation of blood volume by renin-angiotensin	5	0	1	1
GO:0002017	BP	regulation of blood volume by renal aldosterone	2	0	1	1
GO:0002018	BP	renin-angiotensin regulation of aldosterone production	3	0	1	1
GO:0002019	BP	regulation of renal output by angiotensin	2	0	1	1
GO:0002020	MF	protease binding	135	3	0.944969	1
GO:0002021	BP	response to dietary excess	35	0	1	1
GO:0002023	BP	reduction of food intake in response to dietary excess	6	0	1	1
GO:0002024	BP	diet induced thermogenesis	13	0	1	1
GO:0002025	BP	norepinephrine-epinephrine-mediated vasodilation involved in regulation of systemic arterial blood pressure	3	0	1	1
GO:0002026	BP	regulation of the force of heart contraction	26	2	0.359834	1
GO:0002027	BP	regulation of heart rate	102	14	0.000484466	1
GO:0002028	BP	regulation of sodium ion transport	77	7	0.0973968	1
GO:0002029	BP	desensitization of G protein-coupled receptor signaling pathway	14	0	1	1
GO:0002031	BP	G protein-coupled receptor internalization	10	0	1	1
GO:0002034	BP	maintenance of blood vessel diameter homeostasis by renin-angiotensin	4	0	1	1
GO:0002035	BP	brain renin-angiotensin system	1	0	1	1
GO:0002036	BP	regulation of L-glutamate import across plasma membrane	8	1	0.300615	1
GO:0002037	BP	negative regulation of L-glutamate import across plasma membrane	2	0	1	1
GO:0002038	BP	positive regulation of L-glutamate import across plasma membrane	4	1	0.144401	1
GO:0002039	MF	p53 binding	67	6	0.121771	1
GO:0002040	BP	sprouting angiogenesis	184	4	0.933173	1
GO:0002041	BP	intussusceptive angiogenesis	1	0	1	1
GO:0002042	BP	cell migration involved in sprouting angiogenesis	88	2	0.841008	1
GO:0002043	BP	blood vessel endothelial cell proliferation involved in sprouting angiogenesis	48	1	0.792542	1
GO:0002046	MF	opsin binding	4	0	1	1
GO:0002051	BP	osteoblast fate commitment	3	0	1	1
GO:0002052	BP	positive regulation of neuroblast proliferation	37	2	0.587319	1
GO:0002053	BP	positive regulation of mesenchymal cell proliferation	26	1	0.833022	1
GO:0002054	MF	nucleobase binding	4	0	1	1
GO:0002055	MF	adenine binding	1	0	1	1
GO:0002058	MF	uracil binding	1	0	1	1
GO:0002060	MF	purine nucleobase binding	3	0	1	1
GO:0002061	MF	pyrimidine nucleobase binding	1	0	1	1
GO:0002062	BP	chondrocyte differentiation	113	7	0.458475	1
GO:0002063	BP	chondrocyte development	32	4	0.133922	1
GO:0002064	BP	epithelial cell development	208	9	0.750391	1
GO:0002065	BP	columnar/cuboidal epithelial cell differentiation	130	5	0.824356	1
GO:0002066	BP	columnar/cuboidal epithelial cell development	53	1	0.940476	1
GO:0002067	BP	glandular epithelial cell differentiation	72	2	0.905071	1
GO:0002068	BP	glandular epithelial cell development	36	1	0.86622	1
GO:0002069	BP	columnar/cuboidal epithelial cell maturation	15	0	1	1
GO:0002070	BP	epithelial cell maturation	27	0	1	1
GO:0002071	BP	glandular epithelial cell maturation	9	0	1	1
GO:0002072	BP	optic cup morphogenesis involved in camera-type eye development	7	0	1	1
GO:0002074	BP	extraocular skeletal muscle development	4	0	1	1
GO:0002076	BP	osteoblast development	17	0	1	1
GO:0002077	BP	acrosome matrix dispersal	1	0	1	1
GO:0002079	CC	inner acrosomal membrane	5	0	1	1
GO:0002080	CC	acrosomal membrane	33	1	0.710134	1
GO:0002081	CC	outer acrosomal membrane	4	0	1	1
GO:0002082	BP	regulation of oxidative phosphorylation	21	0	1	1
GO:0002084	BP	protein depalmitoylation	10	0	1	1
GO:0002085	BP	inhibition of neuroepithelial cell differentiation	6	0	1	1
GO:0002086	BP	diaphragm contraction	2	0	1	1
GO:0002087	BP	regulation of respiratory gaseous exchange by nervous system process	11	0	1	1
GO:0002088	BP	lens development in camera-type eye	87	6	0.231855	1
GO:0002089	BP	lens morphogenesis in camera-type eye	21	2	0.335158	1
GO:0002090	BP	regulation of receptor internalization	70	3	0.735261	1
GO:0002091	BP	negative regulation of receptor internalization	16	1	0.542217	1
GO:0002092	BP	positive regulation of receptor internalization	26	0	1	1
GO:0002093	BP	auditory receptor cell morphogenesis	21	0	1	1
GO:0002094	MF	polyprenyltransferase activity	2	0	1	1
GO:0002095	CC	caveolar macromolecular signaling complex	2	0	1	1
GO:0002096	CC	polkadots	2	0	1	1
GO:0002097	BP	tRNA wobble base modification	20	0	1	1
GO:0002098	BP	tRNA wobble uridine modification	17	0	1	1
GO:0002100	BP	tRNA wobble adenosine to inosine editing	1	0	1	1
GO:0002101	BP	tRNA wobble cytosine modification	2	0	1	1
GO:0002102	CC	podosome	40	3	0.451088	1
GO:0002112	MF	interleukin-33 receptor binding	1	0	1	1
GO:0002113	MF	interleukin-33 binding	1	0	1	1
GO:0002114	MF	interleukin-33 receptor activity	2	0	1	1
GO:0002115	BP	store-operated calcium entry	23	0	1	1
GO:0002116	CC	semaphorin receptor complex	12	0	1	1
GO:0002118	BP	aggressive behavior	8	2	0.0668083	1
GO:0002121	BP	inter-male aggressive behavior	2	1	0.100041	1
GO:0002125	BP	maternal aggressive behavior	3	0	1	1
GO:0002127	BP	tRNA wobble base cytosine methylation	1	0	1	1
GO:0002128	BP	tRNA nucleoside ribose methylation	2	0	1	1
GO:0002130	BP	wobble position ribose methylation	1	0	1	1
GO:0002133	CC	polycystin complex	2	0	1	1
GO:0002134	MF	UTP binding	2	0	1	1
GO:0002135	MF	CTP binding	1	0	1	1
GO:0002138	BP	retinoic acid biosynthetic process	9	0	1	1
GO:0002139	CC	stereocilia coupling link	8	0	1	1
GO:0002140	CC	stereocilia tip link	2	0	1	1
GO:0002141	CC	stereocilia ankle link	6	0	1	1
GO:0002142	CC	stereocilia ankle link complex	6	0	1	1
GO:0002143	BP	tRNA wobble position uridine thiolation	4	0	1	1
GO:0002144	CC	cytosolic tRNA wobble base thiouridylase complex	1	0	1	1
GO:0002148	BP	hypochlorous acid metabolic process	1	0	1	1
GO:0002149	BP	hypochlorous acid biosynthetic process	1	0	1	1
GO:0002151	MF	G-quadruplex RNA binding	6	0	1	1
GO:0002152	BP	bile acid conjugation	1	0	1	1
GO:0002153	MF	steroid receptor RNA activator RNA binding	2	0	1	1
GO:0002154	BP	thyroid hormone receptor signaling pathway	8	0	1	1
GO:0002155	BP	regulation of thyroid hormone receptor signaling pathway	7	0	1	1
GO:0002157	BP	positive regulation of thyroid hormone receptor signaling pathway	3	0	1	1
GO:0002158	BP	osteoclast proliferation	11	0	1	1
GO:0002159	BP	desmosome assembly	5	0	1	1
GO:0002160	BP	desmosome maintenance	1	0	1	1
GO:0002161	MF	aminoacyl-tRNA editing activity	13	2	0.100265	1
GO:0002162	MF	dystroglycan binding	10	1	0.42715	1
GO:0002172	MF	high-affinity IgM receptor activity	1	1	0.0428399	1
GO:0002174	BP	mammary stem cell proliferation	1	0	1	1
GO:0002175	BP	protein localization to paranode region of axon	4	0	1	1
GO:0002176	BP	male germ cell proliferation	8	0	1	1
GO:0002177	CC	manchette	22	0	1	1
GO:0002178	CC	palmitoyltransferase complex	10	0	1	1
GO:0002181	BP	cytoplasmic translation	150	7	0.334924	1
GO:0002182	BP	cytoplasmic translational elongation	6	0	1	1
GO:0002183	BP	cytoplasmic translational initiation	38	1	0.78923	1
GO:0002184	BP	cytoplasmic translational termination	1	0	1	1
GO:0002188	BP	translation reinitiation	2	0	1	1
GO:0002190	BP	cap-independent translational initiation	4	0	1	1
GO:0002191	BP	cap-dependent translational initiation	9	0	1	1
GO:0002192	BP	IRES-dependent translational initiation of linear mRNA	1	0	1	1
GO:0002193	CC	MAML1-RBP-Jkappa- ICN1 complex	3	0	1	1
GO:0002194	BP	hepatocyte cell migration	1	0	1	1
GO:0002196	MF	Ser-tRNA(Ala) hydrolase activity	2	0	1	1
GO:0002199	CC	zona pellucida receptor complex	8	1	0.251168	1
GO:0002200	BP	somatic diversification of immune receptors	75	1	0.961355	1
GO:0002204	BP	somatic recombination of immunoglobulin genes involved in immune response	52	0	1	1
GO:0002208	BP	somatic diversification of immunoglobulins involved in immune response	52	0	1	1
GO:0002209	BP	behavioral defense response	41	1	0.887097	1
GO:0002215	BP	defense response to nematode	3	0	1	1
GO:0002218	BP	activation of innate immune response	290	6	0.972938	1
GO:0002220	BP	innate immune response activating cell surface receptor signaling pathway	92	3	0.680016	1
GO:0002221	BP	pattern recognition receptor signaling pathway	258	5	0.976583	1
GO:0002222	BP	stimulatory killer cell immunoglobulin-like receptor signaling pathway	1	0	1	1
GO:0002223	BP	stimulatory C-type lectin receptor signaling pathway	19	1	0.561678	1
GO:0002224	BP	toll-like receptor signaling pathway	73	1	0.948584	1
GO:0002225	BP	positive regulation of antimicrobial peptide production	7	0	1	1
GO:0002227	BP	innate immune response in mucosa	20	0	1	1
GO:0002228	BP	natural killer cell mediated immunity	77	1	0.938226	1
GO:0002230	BP	positive regulation of defense response to virus by host	32	1	0.684927	1
GO:0002232	BP	leukocyte chemotaxis involved in inflammatory response	8	0	1	1
GO:0002237	BP	response to molecule of bacterial origin	353	7	0.985289	1
GO:0002238	BP	response to molecule of fungal origin	4	0	1	1
GO:0002244	BP	hematopoietic progenitor cell differentiation	134	4	0.894009	1
GO:0002246	BP	wound healing involved in inflammatory response	9	0	1	1
GO:0002248	BP	connective tissue replacement involved in inflammatory response wound healing	7	0	1	1
GO:0002249	BP	lymphocyte anergy	7	0	1	1
GO:0002250	BP	adaptive immune response	450	8	0.997098	1
GO:0002251	BP	organ or tissue specific immune response	36	2	0.22614	1
GO:0002252	BP	immune effector process	623	18	0.932414	1
GO:0002253	BP	activation of immune response	534	16	0.901572	1
GO:0002254	BP	kinin cascade	3	0	1	1
GO:0002260	BP	lymphocyte homeostasis	76	1	0.947156	1
GO:0002262	BP	myeloid cell homeostasis	174	5	0.91295	1
GO:0002263	BP	cell activation involved in immune response	292	8	0.911703	1
GO:0002264	BP	endothelial cell activation involved in immune response	1	0	1	1
GO:0002265	BP	astrocyte activation involved in immune response	4	1	0.199654	1
GO:0002266	BP	follicular dendritic cell activation	3	0	1	1
GO:0002268	BP	follicular dendritic cell differentiation	2	0	1	1
GO:0002269	BP	leukocyte activation involved in inflammatory response	52	2	0.62622	1
GO:0002270	BP	plasmacytoid dendritic cell activation	3	0	1	1
GO:0002273	BP	plasmacytoid dendritic cell differentiation	2	0	1	1
GO:0002274	BP	myeloid leukocyte activation	239	6	0.899179	1
GO:0002275	BP	myeloid cell activation involved in immune response	92	3	0.681067	1
GO:0002276	BP	basophil activation involved in immune response	2	0	1	1
GO:0002277	BP	myeloid dendritic cell activation involved in immune response	3	0	1	1
GO:0002278	BP	eosinophil activation involved in immune response	6	0	1	1
GO:0002279	BP	mast cell activation involved in immune response	50	2	0.575978	1
GO:0002280	BP	monocyte activation involved in immune response	1	0	1	1
GO:0002281	BP	macrophage activation involved in immune response	19	1	0.538391	1
GO:0002282	BP	microglial cell activation involved in immune response	5	0	1	1
GO:0002283	BP	neutrophil activation involved in immune response	18	0	1	1
GO:0002285	BP	lymphocyte activation involved in immune response	205	4	0.972802	1
GO:0002286	BP	T cell activation involved in immune response	121	4	0.747099	1
GO:0002287	BP	alpha-beta T cell activation involved in immune response	82	3	0.732742	1
GO:0002290	BP	gamma-delta T cell activation involved in immune response	1	0	1	1
GO:0002291	BP	T cell activation via T cell receptor contact with antigen bound to MHC molecule on antigen presenting cell	14	1	0.431551	1
GO:0002292	BP	T cell differentiation involved in immune response	90	3	0.75823	1
GO:0002293	BP	alpha-beta T cell differentiation involved in immune response	82	3	0.732742	1
GO:0002294	BP	CD4-positive, alpha-beta T cell differentiation involved in immune response	81	3	0.723103	1
GO:0002295	BP	T-helper cell lineage commitment	28	2	0.377986	1
GO:0002296	BP	T-helper 1 cell lineage commitment	4	0	1	1
GO:0002298	BP	CD4-positive, CD25-positive, alpha-beta regulatory T cell differentiation involved in immune response	2	0	1	1
GO:0002299	BP	alpha-beta intraepithelial T cell differentiation	1	0	1	1
GO:0002300	BP	CD8-positive, alpha-beta intraepithelial T cell differentiation	1	0	1	1
GO:0002302	BP	CD8-positive, alpha-beta T cell differentiation involved in immune response	1	0	1	1
GO:0002304	BP	gamma-delta intraepithelial T cell differentiation	3	0	1	1
GO:0002305	BP	CD8-positive, gamma-delta intraepithelial T cell differentiation	3	0	1	1
GO:0002309	BP	T cell proliferation involved in immune response	5	0	1	1
GO:0002312	BP	B cell activation involved in immune response	88	1	0.971068	1
GO:0002313	BP	mature B cell differentiation involved in immune response	30	1	0.726958	1
GO:0002314	BP	germinal center B cell differentiation	8	1	0.257114	1
GO:0002315	BP	marginal zone B cell differentiation	8	0	1	1
GO:0002316	BP	follicular B cell differentiation	3	0	1	1
GO:0002317	BP	plasma cell differentiation	9	0	1	1
GO:0002318	BP	myeloid progenitor cell differentiation	9	0	1	1
GO:0002319	BP	memory B cell differentiation	1	0	1	1
GO:0002320	BP	lymphoid progenitor cell differentiation	24	1	0.721816	1
GO:0002322	BP	B cell proliferation involved in immune response	6	0	1	1
GO:0002323	BP	natural killer cell activation involved in immune response	19	0	1	1
GO:0002325	BP	natural killer cell differentiation involved in immune response	4	0	1	1
GO:0002326	BP	B cell lineage commitment	6	0	1	1
GO:0002327	BP	immature B cell differentiation	12	0	1	1
GO:0002328	BP	pro-B cell differentiation	12	1	0.468765	1
GO:0002329	BP	pre-B cell differentiation	4	0	1	1
GO:0002331	BP	pre-B cell allelic exclusion	3	0	1	1
GO:0002332	BP	transitional stage B cell differentiation	3	0	1	1
GO:0002333	BP	transitional one stage B cell differentiation	2	0	1	1
GO:0002334	BP	transitional two stage B cell differentiation	1	0	1	1
GO:0002335	BP	mature B cell differentiation	35	2	0.446271	1
GO:0002336	BP	B-1 B cell lineage commitment	1	0	1	1
GO:0002337	BP	B-1a B cell differentiation	2	1	0.130755	1
GO:0002339	BP	B cell selection	3	0	1	1
GO:0002343	BP	peripheral B cell selection	1	0	1	1
GO:0002344	BP	B cell affinity maturation	1	0	1	1
GO:0002347	BP	response to tumor cell	47	1	0.850069	1
GO:0002349	BP	histamine production involved in inflammatory response	6	1	0.217916	1
GO:0002351	BP	serotonin production involved in inflammatory response	3	0	1	1
GO:0002352	BP	B cell negative selection	2	0	1	1
GO:0002353	BP	plasma kallikrein-kinin cascade	3	0	1	1
GO:0002355	BP	detection of tumor cell	1	0	1	1
GO:0002357	BP	defense response to tumor cell	13	0	1	1
GO:0002358	BP	B cell homeostatic proliferation	2	0	1	1
GO:0002360	BP	T cell lineage commitment	40	2	0.579397	1
GO:0002361	BP	CD4-positive, CD25-positive, alpha-beta regulatory T cell differentiation	9	0	1	1
GO:0002362	BP	CD4-positive, CD25-positive, alpha-beta regulatory T cell lineage commitment	1	0	1	1
GO:0002363	BP	alpha-beta T cell lineage commitment	32	2	0.455429	1
GO:0002364	BP	NK T cell lineage commitment	1	0	1	1
GO:0002366	BP	leukocyte activation involved in immune response	288	7	0.95015	1
GO:0002367	BP	cytokine production involved in immune response	118	3	0.881942	1
GO:0002369	BP	T cell cytokine production	36	1	0.784124	1
GO:0002370	BP	natural killer cell cytokine production	9	0	1	1
GO:0002371	BP	dendritic cell cytokine production	16	0	1	1
GO:0002372	BP	myeloid dendritic cell cytokine production	6	0	1	1
GO:0002373	BP	plasmacytoid dendritic cell cytokine production	1	0	1	1
GO:0002376	BP	immune system process	2489	74	0.998217	1
GO:0002377	BP	immunoglobulin production	99	1	0.980514	1
GO:0002381	BP	immunoglobulin production involved in immunoglobulin-mediated immune response	55	0	1	1
GO:0002383	BP	immune response in brain or nervous system	1	0	1	1
GO:0002384	BP	hepatic immune response	2	1	0.0935823	1
GO:0002385	BP	mucosal immune response	32	1	0.525255	1
GO:0002387	BP	immune response in gut-associated lymphoid tissue	4	0	1	1
GO:0002395	BP	immune response in nasopharyngeal-associated lymphoid tissue	2	0	1	1
GO:0002396	BP	MHC protein complex assembly	19	0	1	1
GO:0002397	BP	MHC class I protein complex assembly	6	0	1	1
GO:0002398	BP	MHC class Ib protein complex assembly	1	0	1	1
GO:0002399	BP	MHC class II protein complex assembly	14	0	1	1
GO:0002404	BP	antigen sampling in mucosal-associated lymphoid tissue	1	0	1	1
GO:0002406	BP	antigen sampling by M cells in mucosal-associated lymphoid tissue	1	0	1	1
GO:0002407	BP	dendritic cell chemotaxis	23	0	1	1
GO:0002408	BP	myeloid dendritic cell chemotaxis	4	0	1	1
GO:0002412	BP	antigen transcytosis by M cells in mucosal-associated lymphoid tissue	1	0	1	1
GO:0002414	BP	immunoglobulin transcytosis in epithelial cells	4	2	0.00720727	1
GO:0002415	BP	immunoglobulin transcytosis in epithelial cells mediated by polymeric immunoglobulin receptor	2	1	0.050119	1
GO:0002416	BP	IgG immunoglobulin transcytosis in epithelial cells mediated by FcRn immunoglobulin receptor	1	0	1	1
GO:0002418	BP	immune response to tumor cell	31	1	0.701117	1
GO:0002419	BP	T cell mediated cytotoxicity directed against tumor cell target	3	0	1	1
GO:0002420	BP	natural killer cell mediated cytotoxicity directed against tumor cell target	10	0	1	1
GO:0002423	BP	natural killer cell mediated immune response to tumor cell	11	0	1	1
GO:0002424	BP	T cell mediated immune response to tumor cell	15	0	1	1
GO:0002426	BP	immunoglobulin production in mucosal tissue	2	0	1	1
GO:0002428	BP	antigen processing and presentation of peptide antigen via MHC class Ib	18	1	0.616893	1
GO:0002429	BP	immune response-activating cell surface receptor signaling pathway	298	11	0.686262	1
GO:0002430	BP	complement receptor mediated signaling pathway	12	0	1	1
GO:0002431	BP	Fc receptor mediated stimulatory signaling pathway	31	3	0.22152	1
GO:0002432	BP	granuloma formation	2	0	1	1
GO:0002433	BP	immune response-regulating cell surface receptor signaling pathway involved in phagocytosis	22	2	0.361143	1
GO:0002434	BP	immune complex clearance	5	0	1	1
GO:0002435	BP	immune complex clearance by erythrocytes	1	0	1	1
GO:0002436	BP	immune complex clearance by monocytes and macrophages	3	0	1	1
GO:0002437	BP	inflammatory response to antigenic stimulus	76	3	0.597859	1
GO:0002438	BP	acute inflammatory response to antigenic stimulus	25	1	0.571912	1
GO:0002439	BP	chronic inflammatory response to antigenic stimulus	3	0	1	1
GO:0002440	BP	production of molecular mediator of immune response	216	3	0.992555	1
GO:0002441	BP	histamine secretion involved in inflammatory response	6	1	0.217916	1
GO:0002442	BP	serotonin secretion involved in inflammatory response	3	0	1	1
GO:0002443	BP	leukocyte mediated immunity	386	7	0.990371	1
GO:0002444	BP	myeloid leukocyte mediated immunity	108	3	0.756615	1
GO:0002445	BP	type II hypersensitivity	8	0	1	1
GO:0002446	BP	neutrophil mediated immunity	38	1	0.760524	1
GO:0002447	BP	eosinophil mediated immunity	7	0	1	1
GO:0002448	BP	mast cell mediated immunity	50	2	0.581485	1
GO:0002449	BP	lymphocyte mediated immunity	289	5	0.984316	1
GO:0002450	BP	B cell antigen processing and presentation	2	0	1	1
GO:0002451	BP	peripheral B cell tolerance induction	1	0	1	1
GO:0002455	BP	humoral immune response mediated by circulating immunoglobulin	48	2	0.502898	1
GO:0002456	BP	T cell mediated immunity	127	3	0.886543	1
GO:0002457	BP	T cell antigen processing and presentation	4	1	0.187675	1
GO:0002458	BP	peripheral T cell tolerance induction	1	0	1	1
GO:0002460	BP	adaptive immune response based on somatic recombination of immune receptors built from immunoglobulin superfamily domains	309	7	0.965087	1
GO:0002461	BP	tolerance induction dependent upon immune response	4	0	1	1
GO:0002465	BP	peripheral tolerance induction	2	0	1	1
GO:0002467	BP	germinal center formation	14	0	1	1
GO:0002468	BP	dendritic cell antigen processing and presentation	15	0	1	1
GO:0002469	BP	myeloid dendritic cell antigen processing and presentation	2	0	1	1
GO:0002470	BP	plasmacytoid dendritic cell antigen processing and presentation	1	0	1	1
GO:0002472	BP	macrophage antigen processing and presentation	1	0	1	1
GO:0002474	BP	antigen processing and presentation of peptide antigen via MHC class I	37	1	0.818475	1
GO:0002475	BP	antigen processing and presentation via MHC class Ib	25	1	0.701679	1
GO:0002476	BP	antigen processing and presentation of endogenous peptide antigen via MHC class Ib	17	1	0.601115	1
GO:0002477	BP	antigen processing and presentation of exogenous peptide antigen via MHC class Ib	4	0	1	1
GO:0002478	BP	antigen processing and presentation of exogenous peptide antigen	39	0	1	1
GO:0002479	BP	antigen processing and presentation of exogenous peptide antigen via MHC class I, TAP-dependent	1	0	1	1
GO:0002480	BP	antigen processing and presentation of exogenous peptide antigen via MHC class I, TAP-independent	1	0	1	1
GO:0002481	BP	antigen processing and presentation of exogenous protein antigen via MHC class Ib, TAP-dependent	2	0	1	1
GO:0002483	BP	antigen processing and presentation of endogenous peptide antigen	25	1	0.755379	1
GO:0002484	BP	antigen processing and presentation of endogenous peptide antigen via MHC class I via ER pathway	17	1	0.601115	1
GO:0002485	BP	antigen processing and presentation of endogenous peptide antigen via MHC class I via ER pathway, TAP-dependent	2	0	1	1
GO:0002486	BP	antigen processing and presentation of endogenous peptide antigen via MHC class I via ER pathway, TAP-independent	16	1	0.561852	1
GO:0002488	BP	antigen processing and presentation of endogenous peptide antigen via MHC class Ib via ER pathway	1	0	1	1
GO:0002489	BP	antigen processing and presentation of endogenous peptide antigen via MHC class Ib via ER pathway, TAP-dependent	1	0	1	1
GO:0002491	BP	antigen processing and presentation of endogenous peptide antigen via MHC class II	2	0	1	1
GO:0002495	BP	antigen processing and presentation of peptide antigen via MHC class II	33	0	1	1
GO:0002501	BP	peptide antigen assembly with MHC protein complex	19	0	1	1
GO:0002502	BP	peptide antigen assembly with MHC class I protein complex	6	0	1	1
GO:0002503	BP	peptide antigen assembly with MHC class II protein complex	14	0	1	1
GO:0002504	BP	antigen processing and presentation of peptide or polysaccharide antigen via MHC class II	35	0	1	1
GO:0002505	BP	antigen processing and presentation of polysaccharide antigen via MHC class II	1	0	1	1
GO:0002507	BP	tolerance induction	28	0	1	1
GO:0002508	BP	central tolerance induction	2	0	1	1
GO:0002509	BP	central tolerance induction to self antigen	1	0	1	1
GO:0002510	BP	central B cell tolerance induction	1	0	1	1
GO:0002513	BP	tolerance induction to self antigen	5	0	1	1
GO:0002514	BP	B cell tolerance induction	3	0	1	1
GO:0002517	BP	T cell tolerance induction	14	0	1	1
GO:0002518	BP	lymphocyte chemotaxis across high endothelial venule	1	0	1	1
GO:0002519	BP	natural killer cell tolerance induction	3	0	1	1
GO:0002520	BP	immune system development	198	5	0.953196	1
GO:0002521	BP	leukocyte differentiation	603	22	0.873507	1
GO:0002522	BP	leukocyte migration involved in immune response	3	0	1	1
GO:0002523	BP	leukocyte migration involved in inflammatory response	20	0	1	1
GO:0002524	BP	hypersensitivity	15	1	0.370352	1
GO:0002525	BP	acute inflammatory response to non-antigenic stimulus	2	0	1	1
GO:0002526	BP	acute inflammatory response	102	2	0.865583	1
GO:0002528	BP	regulation of vascular permeability involved in acute inflammatory response	4	0	1	1
GO:0002532	BP	production of molecular mediator involved in inflammatory response	98	2	0.854741	1
GO:0002534	BP	cytokine production involved in inflammatory response	75	1	0.923156	1
GO:0002536	BP	respiratory burst involved in inflammatory response	9	0	1	1
GO:0002537	BP	nitric oxide production involved in inflammatory response	1	0	1	1
GO:0002538	BP	arachidonate metabolite production involved in inflammatory response	4	0	1	1
GO:0002540	BP	leukotriene production involved in inflammatory response	3	0	1	1
GO:0002541	BP	activation of plasma proteins involved in acute inflammatory response	3	0	1	1
GO:0002542	BP	Factor XII activation	2	0	1	1
GO:0002543	BP	activation of blood coagulation via clotting cascade	2	0	1	1
GO:0002544	BP	chronic inflammatory response	20	0	1	1
GO:0002545	BP	chronic inflammatory response to non-antigenic stimulus	1	0	1	1
GO:0002548	BP	monocyte chemotaxis	50	1	0.829799	1
GO:0002551	BP	mast cell chemotaxis	11	1	0.370506	1
GO:0002552	BP	serotonin secretion by mast cell	1	0	1	1
GO:0002553	BP	histamine secretion by mast cell	6	1	0.217916	1
GO:0002554	BP	serotonin secretion by platelet	2	0	1	1
GO:0002562	BP	somatic diversification of immune receptors via germline recombination within a single locus	69	1	0.950004	1
GO:0002566	BP	somatic diversification of immune receptors via somatic mutation	14	0	1	1
GO:0002568	BP	somatic diversification of T cell receptor genes	4	1	0.240173	1
GO:0002572	BP	pro-T cell differentiation	3	0	1	1
GO:0002573	BP	myeloid leukocyte differentiation	235	10	0.659523	1
GO:0002574	BP	thrombocyte differentiation	1	0	1	1
GO:0002575	BP	basophil chemotaxis	1	0	1	1
GO:0002576	BP	platelet degranulation	7	0	1	1
GO:0002577	BP	regulation of antigen processing and presentation	19	0	1	1
GO:0002578	BP	negative regulation of antigen processing and presentation	9	0	1	1
GO:0002579	BP	positive regulation of antigen processing and presentation	9	0	1	1
GO:0002580	BP	regulation of antigen processing and presentation of peptide or polysaccharide antigen via MHC class II	5	0	1	1
GO:0002581	BP	negative regulation of antigen processing and presentation of peptide or polysaccharide antigen via MHC class II	3	0	1	1
GO:0002582	BP	positive regulation of antigen processing and presentation of peptide or polysaccharide antigen via MHC class II	2	0	1	1
GO:0002583	BP	regulation of antigen processing and presentation of peptide antigen	6	0	1	1
GO:0002584	BP	negative regulation of antigen processing and presentation of peptide antigen	4	0	1	1
GO:0002585	BP	positive regulation of antigen processing and presentation of peptide antigen	2	0	1	1
GO:0002586	BP	regulation of antigen processing and presentation of peptide antigen via MHC class II	4	0	1	1
GO:0002587	BP	negative regulation of antigen processing and presentation of peptide antigen via MHC class II	2	0	1	1
GO:0002588	BP	positive regulation of antigen processing and presentation of peptide antigen via MHC class II	2	0	1	1
GO:0002589	BP	regulation of antigen processing and presentation of peptide antigen via MHC class I	2	0	1	1
GO:0002590	BP	negative regulation of antigen processing and presentation of peptide antigen via MHC class I	2	0	1	1
GO:0002604	BP	regulation of dendritic cell antigen processing and presentation	11	0	1	1
GO:0002605	BP	negative regulation of dendritic cell antigen processing and presentation	4	0	1	1
GO:0002606	BP	positive regulation of dendritic cell antigen processing and presentation	7	0	1	1
GO:0002616	BP	regulation of macrophage antigen processing and presentation	1	0	1	1
GO:0002617	BP	negative regulation of macrophage antigen processing and presentation	1	0	1	1
GO:0002622	BP	regulation of B cell antigen processing and presentation	1	0	1	1
GO:0002634	BP	regulation of germinal center formation	8	0	1	1
GO:0002635	BP	negative regulation of germinal center formation	2	0	1	1
GO:0002636	BP	positive regulation of germinal center formation	2	0	1	1
GO:0002637	BP	regulation of immunoglobulin production	69	1	0.922668	1
GO:0002638	BP	negative regulation of immunoglobulin production	10	0	1	1
GO:0002639	BP	positive regulation of immunoglobulin production	50	1	0.828038	1
GO:0002643	BP	regulation of tolerance induction	18	0	1	1
GO:0002644	BP	negative regulation of tolerance induction	1	0	1	1
GO:0002645	BP	positive regulation of tolerance induction	10	0	1	1
GO:0002646	BP	regulation of central tolerance induction	1	0	1	1
GO:0002648	BP	positive regulation of central tolerance induction	1	0	1	1
GO:0002649	BP	regulation of tolerance induction to self antigen	1	0	1	1
GO:0002651	BP	positive regulation of tolerance induction to self antigen	1	0	1	1
GO:0002652	BP	regulation of tolerance induction dependent upon immune response	1	0	1	1
GO:0002661	BP	regulation of B cell tolerance induction	2	0	1	1
GO:0002663	BP	positive regulation of B cell tolerance induction	2	0	1	1
GO:0002664	BP	regulation of T cell tolerance induction	12	0	1	1
GO:0002666	BP	positive regulation of T cell tolerance induction	8	0	1	1
GO:0002667	BP	regulation of T cell anergy	7	0	1	1
GO:0002669	BP	positive regulation of T cell anergy	4	0	1	1
GO:0002673	BP	regulation of acute inflammatory response	46	1	0.812548	1
GO:0002674	BP	negative regulation of acute inflammatory response	11	0	1	1
GO:0002675	BP	positive regulation of acute inflammatory response	27	1	0.662786	1
GO:0002676	BP	regulation of chronic inflammatory response	8	0	1	1
GO:0002677	BP	negative regulation of chronic inflammatory response	3	0	1	1
GO:0002678	BP	positive regulation of chronic inflammatory response	4	0	1	1
GO:0002679	BP	respiratory burst involved in defense response	16	0	1	1
GO:0002681	BP	somatic recombination of T cell receptor gene segments	4	1	0.240173	1
GO:0002682	BP	regulation of immune system process	1526	39	0.999496	1
GO:0002683	BP	negative regulation of immune system process	520	16	0.872453	1
GO:0002684	BP	positive regulation of immune system process	1054	29	0.992263	1
GO:0002685	BP	regulation of leukocyte migration	220	10	0.357811	1
GO:0002686	BP	negative regulation of leukocyte migration	54	4	0.122691	1
GO:0002687	BP	positive regulation of leukocyte migration	142	5	0.675423	1
GO:0002688	BP	regulation of leukocyte chemotaxis	116	4	0.66351	1
GO:0002689	BP	negative regulation of leukocyte chemotaxis	20	1	0.508814	1
GO:0002690	BP	positive regulation of leukocyte chemotaxis	89	3	0.670564	1
GO:0002691	BP	regulation of cellular extravasation	39	3	0.196929	1
GO:0002692	BP	negative regulation of cellular extravasation	9	1	0.269655	1
GO:0002693	BP	positive regulation of cellular extravasation	16	2	0.176844	1
GO:0002694	BP	regulation of leukocyte activation	567	12	0.99777	1
GO:0002695	BP	negative regulation of leukocyte activation	190	6	0.759728	1
GO:0002696	BP	positive regulation of leukocyte activation	355	6	0.998296	1
GO:0002697	BP	regulation of immune effector process	386	9	0.961063	1
GO:0002698	BP	negative regulation of immune effector process	122	1	0.990001	1
GO:0002699	BP	positive regulation of immune effector process	255	6	0.92833	1
GO:0002700	BP	regulation of production of molecular mediator of immune response	182	3	0.976322	1
GO:0002701	BP	negative regulation of production of molecular mediator of immune response	42	0	1	1
GO:0002702	BP	positive regulation of production of molecular mediator of immune response	131	2	0.966091	1
GO:0002703	BP	regulation of leukocyte mediated immunity	243	4	0.982097	1
GO:0002704	BP	negative regulation of leukocyte mediated immunity	66	1	0.917103	1
GO:0002705	BP	positive regulation of leukocyte mediated immunity	149	2	0.979196	1
GO:0002706	BP	regulation of lymphocyte mediated immunity	186	2	0.993047	1
GO:0002707	BP	negative regulation of lymphocyte mediated immunity	56	1	0.876738	1
GO:0002708	BP	positive regulation of lymphocyte mediated immunity	127	2	0.958729	1
GO:0002709	BP	regulation of T cell mediated immunity	102	2	0.911785	1
GO:0002710	BP	negative regulation of T cell mediated immunity	29	0	1	1
GO:0002711	BP	positive regulation of T cell mediated immunity	72	2	0.802201	1
GO:0002712	BP	regulation of B cell mediated immunity	60	0	1	1
GO:0002713	BP	negative regulation of B cell mediated immunity	14	0	1	1
GO:0002714	BP	positive regulation of B cell mediated immunity	41	0	1	1
GO:0002715	BP	regulation of natural killer cell mediated immunity	51	1	0.828208	1
GO:0002716	BP	negative regulation of natural killer cell mediated immunity	20	1	0.548552	1
GO:0002717	BP	positive regulation of natural killer cell mediated immunity	31	0	1	1
GO:0002718	BP	regulation of cytokine production involved in immune response	117	3	0.880219	1
GO:0002719	BP	negative regulation of cytokine production involved in immune response	32	0	1	1
GO:0002720	BP	positive regulation of cytokine production involved in immune response	80	2	0.863281	1
GO:0002724	BP	regulation of T cell cytokine production	36	1	0.784124	1
GO:0002725	BP	negative regulation of T cell cytokine production	8	0	1	1
GO:0002726	BP	positive regulation of T cell cytokine production	27	1	0.678125	1
GO:0002727	BP	regulation of natural killer cell cytokine production	9	0	1	1
GO:0002728	BP	negative regulation of natural killer cell cytokine production	2	0	1	1
GO:0002729	BP	positive regulation of natural killer cell cytokine production	7	0	1	1
GO:0002730	BP	regulation of dendritic cell cytokine production	16	0	1	1
GO:0002731	BP	negative regulation of dendritic cell cytokine production	2	0	1	1
GO:0002732	BP	positive regulation of dendritic cell cytokine production	11	0	1	1
GO:0002733	BP	regulation of myeloid dendritic cell cytokine production	6	0	1	1
GO:0002735	BP	positive regulation of myeloid dendritic cell cytokine production	6	0	1	1
GO:0002736	BP	regulation of plasmacytoid dendritic cell cytokine production	1	0	1	1
GO:0002737	BP	negative regulation of plasmacytoid dendritic cell cytokine production	1	0	1	1
GO:0002747	BP	antigen processing and presentation following phagocytosis	1	0	1	1
GO:0002752	BP	cell surface pattern recognition receptor signaling pathway	76	2	0.778873	1
GO:0002753	BP	cytoplasmic pattern recognition receptor signaling pathway	163	2	0.99003	1
GO:0002755	BP	MyD88-dependent toll-like receptor signaling pathway	18	0	1	1
GO:0002756	BP	MyD88-independent toll-like receptor signaling pathway	16	0	1	1
GO:0002757	BP	immune response-activating signaling pathway	471	14	0.914209	1
GO:0002758	BP	innate immune response-activating signaling pathway	272	6	0.958391	1
GO:0002759	BP	regulation of antimicrobial humoral response	11	0	1	1
GO:0002760	BP	positive regulation of antimicrobial humoral response	7	0	1	1
GO:0002761	BP	regulation of myeloid leukocyte differentiation	127	5	0.690288	1
GO:0002762	BP	negative regulation of myeloid leukocyte differentiation	56	2	0.73863	1
GO:0002763	BP	positive regulation of myeloid leukocyte differentiation	64	2	0.780318	1
GO:0002764	BP	immune response-regulating signaling pathway	515	15	0.911644	1
GO:0002765	BP	immune response-inhibiting signal transduction	11	0	1	1
GO:0002767	BP	immune response-inhibiting cell surface receptor signaling pathway	9	0	1	1
GO:0002768	BP	immune response-regulating cell surface receptor signaling pathway	329	12	0.663307	1
GO:0002769	BP	natural killer cell inhibitory signaling pathway	3	0	1	1
GO:0002774	BP	Fc receptor mediated inhibitory signaling pathway	5	0	1	1
GO:0002775	BP	antimicrobial peptide production	12	0	1	1
GO:0002776	BP	antimicrobial peptide secretion	1	0	1	1
GO:0002777	BP	antimicrobial peptide biosynthetic process	4	0	1	1
GO:0002778	BP	antibacterial peptide production	10	0	1	1
GO:0002779	BP	antibacterial peptide secretion	1	0	1	1
GO:0002780	BP	antibacterial peptide biosynthetic process	4	0	1	1
GO:0002784	BP	regulation of antimicrobial peptide production	9	0	1	1
GO:0002785	BP	negative regulation of antimicrobial peptide production	1	0	1	1
GO:0002786	BP	regulation of antibacterial peptide production	7	0	1	1
GO:0002787	BP	negative regulation of antibacterial peptide production	1	0	1	1
GO:0002790	BP	peptide secretion	248	9	0.859217	1
GO:0002791	BP	regulation of peptide secretion	201	6	0.93662	1
GO:0002792	BP	negative regulation of peptide secretion	47	0	1	1
GO:0002793	BP	positive regulation of peptide secretion	114	1	0.996359	1
GO:0002803	BP	positive regulation of antibacterial peptide production	5	0	1	1
GO:0002805	BP	regulation of antimicrobial peptide biosynthetic process	1	0	1	1
GO:0002807	BP	positive regulation of antimicrobial peptide biosynthetic process	1	0	1	1
GO:0002808	BP	regulation of antibacterial peptide biosynthetic process	1	0	1	1
GO:0002812	BP	biosynthetic process of antibacterial peptides active against Gram-negative bacteria	1	0	1	1
GO:0002815	BP	biosynthetic process of antibacterial peptides active against Gram-positive bacteria	1	0	1	1
GO:0002816	BP	regulation of biosynthetic process of antibacterial peptides active against Gram-positive bacteria	1	0	1	1
GO:0002819	BP	regulation of adaptive immune response	211	3	0.991305	1
GO:0002820	BP	negative regulation of adaptive immune response	63	0	1	1
GO:0002821	BP	positive regulation of adaptive immune response	133	3	0.909697	1
GO:0002822	BP	regulation of adaptive immune response based on somatic recombination of immune receptors built from immunoglobulin superfamily domains	197	3	0.985422	1
GO:0002823	BP	negative regulation of adaptive immune response based on somatic recombination of immune receptors built from immunoglobulin superfamily domains	59	0	1	1
GO:0002824	BP	positive regulation of adaptive immune response based on somatic recombination of immune receptors built from immunoglobulin superfamily domains	127	3	0.888607	1
GO:0002825	BP	regulation of T-helper 1 type immune response	31	0	1	1
GO:0002826	BP	negative regulation of T-helper 1 type immune response	8	0	1	1
GO:0002827	BP	positive regulation of T-helper 1 type immune response	18	0	1	1
GO:0002828	BP	regulation of type 2 immune response	32	2	0.371633	1
GO:0002829	BP	negative regulation of type 2 immune response	13	0	1	1
GO:0002830	BP	positive regulation of type 2 immune response	18	1	0.529098	1
GO:0002831	BP	regulation of response to biotic stimulus	525	11	0.993278	1
GO:0002832	BP	negative regulation of response to biotic stimulus	120	2	0.941848	1
GO:0002833	BP	positive regulation of response to biotic stimulus	384	6	0.997923	1
GO:0002834	BP	regulation of response to tumor cell	27	0	1	1
GO:0002835	BP	negative regulation of response to tumor cell	8	0	1	1
GO:0002836	BP	positive regulation of response to tumor cell	17	0	1	1
GO:0002837	BP	regulation of immune response to tumor cell	26	0	1	1
GO:0002838	BP	negative regulation of immune response to tumor cell	8	0	1	1
GO:0002839	BP	positive regulation of immune response to tumor cell	17	0	1	1
GO:0002840	BP	regulation of T cell mediated immune response to tumor cell	14	0	1	1
GO:0002841	BP	negative regulation of T cell mediated immune response to tumor cell	5	0	1	1
GO:0002842	BP	positive regulation of T cell mediated immune response to tumor cell	8	0	1	1
GO:0002852	BP	regulation of T cell mediated cytotoxicity directed against tumor cell target	2	0	1	1
GO:0002854	BP	positive regulation of T cell mediated cytotoxicity directed against tumor cell target	2	0	1	1
GO:0002855	BP	regulation of natural killer cell mediated immune response to tumor cell	10	0	1	1
GO:0002856	BP	negative regulation of natural killer cell mediated immune response to tumor cell	3	0	1	1
GO:0002857	BP	positive regulation of natural killer cell mediated immune response to tumor cell	7	0	1	1
GO:0002858	BP	regulation of natural killer cell mediated cytotoxicity directed against tumor cell target	9	0	1	1
GO:0002859	BP	negative regulation of natural killer cell mediated cytotoxicity directed against tumor cell target	3	0	1	1
GO:0002860	BP	positive regulation of natural killer cell mediated cytotoxicity directed against tumor cell target	6	0	1	1
GO:0002861	BP	regulation of inflammatory response to antigenic stimulus	45	2	0.599269	1
GO:0002862	BP	negative regulation of inflammatory response to antigenic stimulus	31	2	0.399016	1
GO:0002863	BP	positive regulation of inflammatory response to antigenic stimulus	12	0	1	1
GO:0002864	BP	regulation of acute inflammatory response to antigenic stimulus	14	0	1	1
GO:0002865	BP	negative regulation of acute inflammatory response to antigenic stimulus	5	0	1	1
GO:0002866	BP	positive regulation of acute inflammatory response to antigenic stimulus	7	0	1	1
GO:0002870	BP	T cell anergy	7	0	1	1
GO:0002874	BP	regulation of chronic inflammatory response to antigenic stimulus	3	0	1	1
GO:0002875	BP	negative regulation of chronic inflammatory response to antigenic stimulus	1	0	1	1
GO:0002876	BP	positive regulation of chronic inflammatory response to antigenic stimulus	2	0	1	1
GO:0002877	BP	regulation of acute inflammatory response to non-antigenic stimulus	2	0	1	1
GO:0002879	BP	positive regulation of acute inflammatory response to non-antigenic stimulus	2	0	1	1
GO:0002880	BP	regulation of chronic inflammatory response to non-antigenic stimulus	1	0	1	1
GO:0002882	BP	positive regulation of chronic inflammatory response to non-antigenic stimulus	1	0	1	1
GO:0002883	BP	regulation of hypersensitivity	9	0	1	1
GO:0002884	BP	negative regulation of hypersensitivity	3	0	1	1
GO:0002885	BP	positive regulation of hypersensitivity	5	0	1	1
GO:0002886	BP	regulation of myeloid leukocyte mediated immunity	53	1	0.870839	1
GO:0002887	BP	negative regulation of myeloid leukocyte mediated immunity	10	0	1	1
GO:0002888	BP	positive regulation of myeloid leukocyte mediated immunity	20	0	1	1
GO:0002889	BP	regulation of immunoglobulin mediated immune response	60	0	1	1
GO:0002890	BP	negative regulation of immunoglobulin mediated immune response	14	0	1	1
GO:0002891	BP	positive regulation of immunoglobulin mediated immune response	41	0	1	1
GO:0002892	BP	regulation of type II hypersensitivity	4	0	1	1
GO:0002893	BP	negative regulation of type II hypersensitivity	1	0	1	1
GO:0002894	BP	positive regulation of type II hypersensitivity	3	0	1	1
GO:0002895	BP	regulation of central B cell tolerance induction	1	0	1	1
GO:0002897	BP	positive regulation of central B cell tolerance induction	1	0	1	1
GO:0002901	BP	mature B cell apoptotic process	4	0	1	1
GO:0002902	BP	regulation of B cell apoptotic process	19	1	0.628369	1
GO:0002903	BP	negative regulation of B cell apoptotic process	15	1	0.554685	1
GO:0002904	BP	positive regulation of B cell apoptotic process	3	0	1	1
GO:0002905	BP	regulation of mature B cell apoptotic process	4	0	1	1
GO:0002906	BP	negative regulation of mature B cell apoptotic process	4	0	1	1
GO:0002911	BP	regulation of lymphocyte anergy	7	0	1	1
GO:0002913	BP	positive regulation of lymphocyte anergy	4	0	1	1
GO:0002920	BP	regulation of humoral immune response	46	1	0.793869	1
GO:0002921	BP	negative regulation of humoral immune response	17	0	1	1
GO:0002922	BP	positive regulation of humoral immune response	23	0	1	1
GO:0002923	BP	regulation of humoral immune response mediated by circulating immunoglobulin	18	0	1	1
GO:0002924	BP	negative regulation of humoral immune response mediated by circulating immunoglobulin	11	0	1	1
GO:0002925	BP	positive regulation of humoral immune response mediated by circulating immunoglobulin	7	0	1	1
GO:0002926	BP	tRNA wobble base 5-methoxycarbonylmethyl-2-thiouridinylation	3	0	1	1
GO:0002930	BP	trabecular meshwork development	2	0	1	1
GO:0002931	BP	response to ischemia	65	3	0.593622	1
GO:0002933	BP	lipid hydroxylation	7	0	1	1
GO:0002934	BP	desmosome organization	11	0	1	1
GO:0002936	BP	bradykinin biosynthetic process	1	0	1	1
GO:0002939	BP	tRNA N1-guanine methylation	3	0	1	1
GO:0002940	BP	tRNA N2-guanine methylation	2	0	1	1
GO:0002941	BP	synoviocyte proliferation	4	0	1	1
GO:0002943	BP	tRNA dihydrouridine synthesis	4	0	1	1
GO:0002944	CC	cyclin K-CDK12 complex	2	0	1	1
GO:0002945	CC	cyclin K-CDK13 complex	2	0	1	1
GO:0002946	BP	tRNA C5-cytosine methylation	2	0	1	1
GO:0002947	CC	tumor necrosis factor receptor superfamily complex	4	0	1	1
GO:0002949	BP	tRNA threonylcarbamoyladenosine modification	5	0	1	1
GO:0002950	MF	ceramide phosphoethanolamine synthase activity	3	0	1	1
GO:0002951	MF	leukotriene-C(4) hydrolase	2	0	1	1
GO:0002953	MF	5'-deoxynucleotidase activity	3	0	1	1
GO:0003002	BP	regionalization	415	15	0.953581	1
GO:0003006	BP	developmental process involved in reproduction	954	34	0.848324	1
GO:0003007	BP	heart morphogenesis	271	14	0.548268	1
GO:0003008	BP	system process	2174	88	0.511722	1
GO:0003009	BP	skeletal muscle contraction	43	3	0.29135	1
GO:0003010	BP	voluntary skeletal muscle contraction	5	1	0.22442	1
GO:0003011	BP	involuntary skeletal muscle contraction	3	0	1	1
GO:0003012	BP	muscle system process	450	27	0.108417	1
GO:0003013	BP	circulatory system process	591	36	0.0617341	1
GO:0003014	BP	renal system process	123	4	0.802089	1
GO:0003015	BP	heart process	249	24	0.000997288	1
GO:0003016	BP	respiratory system process	44	1	0.897794	1
GO:0003017	BP	lymph circulation	2	0	1	1
GO:0003018	BP	vascular process in circulatory system	267	12	0.593025	1
GO:0003025	BP	regulation of systemic arterial blood pressure by baroreceptor feedback	4	1	0.275274	1
GO:0003026	BP	regulation of systemic arterial blood pressure by aortic arch baroreceptor feedback	1	1	0.0870399	1
GO:0003027	BP	regulation of systemic arterial blood pressure by carotid body chemoreceptor signaling	1	0	1	1
GO:0003029	BP	detection of hypoxic conditions in blood by carotid body chemoreceptor signaling	1	0	1	1
GO:0003032	BP	detection of oxygen	5	0	1	1
GO:0003044	BP	regulation of systemic arterial blood pressure mediated by a chemical signal	40	0	1	1
GO:0003050	BP	regulation of systemic arterial blood pressure by atrial natriuretic peptide	2	0	1	1
GO:0003051	BP	angiotensin-mediated drinking behavior	1	0	1	1
GO:0003056	BP	regulation of vascular associated smooth muscle contraction	9	0	1	1
GO:0003057	BP	regulation of the force of heart contraction by chemical signal	6	0	1	1
GO:0003058	BP	hormonal regulation of the force of heart contraction	1	0	1	1
GO:0003062	BP	regulation of heart rate by chemical signal	6	1	0.306029	1
GO:0003064	BP	regulation of heart rate by hormone	3	1	0.111724	1
GO:0003065	BP	positive regulation of heart rate by epinephrine	1	0	1	1
GO:0003068	BP	regulation of systemic arterial blood pressure by acetylcholine	1	0	1	1
GO:0003069	BP	acetylcholine-mediated vasodilation involved in regulation of systemic arterial blood pressure	1	0	1	1
GO:0003070	BP	regulation of systemic arterial blood pressure by neurotransmitter	1	0	1	1
GO:0003071	BP	renal system process involved in regulation of systemic arterial blood pressure	23	0	1	1
GO:0003072	BP	renal control of peripheral vascular resistance involved in regulation of systemic arterial blood pressure	4	0	1	1
GO:0003073	BP	regulation of systemic arterial blood pressure	90	1	0.982254	1
GO:0003081	BP	regulation of systemic arterial blood pressure by renin-angiotensin	20	0	1	1
GO:0003084	BP	positive regulation of systemic arterial blood pressure	13	0	1	1
GO:0003085	BP	negative regulation of systemic arterial blood pressure	24	0	1	1
GO:0003091	BP	renal water homeostasis	25	0	1	1
GO:0003093	BP	regulation of glomerular filtration	8	0	1	1
GO:0003094	BP	glomerular filtration	24	0	1	1
GO:0003095	BP	pressure natriuresis	3	0	1	1
GO:0003096	BP	renal sodium ion transport	15	1	0.559917	1
GO:0003097	BP	renal water transport	9	0	1	1
GO:0003099	BP	positive regulation of the force of heart contraction by chemical signal	3	0	1	1
GO:0003100	BP	regulation of systemic arterial blood pressure by endothelin	6	0	1	1
GO:0003104	BP	positive regulation of glomerular filtration	2	0	1	1
GO:0003105	BP	negative regulation of glomerular filtration	3	0	1	1
GO:0003108	BP	negative regulation of the force of heart contraction by chemical signal	1	0	1	1
GO:0003116	BP	regulation of vasoconstriction by norepinephrine	1	0	1	1
GO:0003117	BP	regulation of vasoconstriction by circulating norepinephrine	1	0	1	1
GO:0003127	BP	detection of nodal flow	3	0	1	1
GO:0003128	BP	heart field specification	18	1	0.702209	1
GO:0003129	BP	heart induction	8	0	1	1
GO:0003131	BP	mesodermal-endodermal cell signaling	1	0	1	1
GO:0003133	BP	endodermal-mesodermal cell signaling	2	0	1	1
GO:0003138	BP	primary heart field specification	3	0	1	1
GO:0003139	BP	secondary heart field specification	11	0	1	1
GO:0003140	BP	determination of left/right asymmetry in lateral mesoderm	9	0	1	1
GO:0003142	BP	cardiogenic plate morphogenesis	1	0	1	1
GO:0003143	BP	embryonic heart tube morphogenesis	71	3	0.720061	1
GO:0003144	BP	embryonic heart tube formation	1	0	1	1
GO:0003147	BP	neural crest cell migration involved in heart formation	1	0	1	1
GO:0003148	BP	outflow tract septum morphogenesis	26	1	0.836056	1
GO:0003149	BP	membranous septum morphogenesis	8	0	1	1
GO:0003150	BP	muscular septum morphogenesis	4	0	1	1
GO:0003151	BP	outflow tract morphogenesis	82	2	0.951286	1
GO:0003156	BP	regulation of animal organ formation	28	0	1	1
GO:0003157	BP	endocardium development	12	1	0.492282	1
GO:0003158	BP	endothelium development	142	8	0.396608	1
GO:0003159	BP	morphogenesis of an endothelium	18	2	0.285081	1
GO:0003160	BP	endocardium morphogenesis	6	0	1	1
GO:0003161	BP	cardiac conduction system development	37	2	0.611831	1
GO:0003162	BP	atrioventricular node development	9	0	1	1
GO:0003163	BP	sinoatrial node development	12	2	0.187342	1
GO:0003164	BP	His-Purkinje system development	7	0	1	1
GO:0003165	BP	Purkinje myocyte development	3	0	1	1
GO:0003166	BP	bundle of His development	6	0	1	1
GO:0003167	BP	atrioventricular bundle cell differentiation	3	0	1	1
GO:0003168	BP	Purkinje myocyte differentiation	1	0	1	1
GO:0003169	BP	coronary vein morphogenesis	2	0	1	1
GO:0003170	BP	heart valve development	74	5	0.437788	1
GO:0003171	BP	atrioventricular valve development	30	3	0.256124	1
GO:0003172	BP	sinoatrial valve development	2	1	0.142233	1
GO:0003174	BP	mitral valve development	14	1	0.594629	1
GO:0003175	BP	tricuspid valve development	7	0	1	1
GO:0003176	BP	aortic valve development	45	3	0.49475	1
GO:0003177	BP	pulmonary valve development	24	2	0.41248	1
GO:0003178	BP	coronary sinus valve development	1	0	1	1
GO:0003179	BP	heart valve morphogenesis	61	4	0.485346	1
GO:0003180	BP	aortic valve morphogenesis	39	3	0.415502	1
GO:0003181	BP	atrioventricular valve morphogenesis	27	3	0.224248	1
GO:0003182	BP	coronary sinus valve morphogenesis	1	0	1	1
GO:0003183	BP	mitral valve morphogenesis	13	1	0.576246	1
GO:0003184	BP	pulmonary valve morphogenesis	20	2	0.323963	1
GO:0003185	BP	sinoatrial valve morphogenesis	1	0	1	1
GO:0003186	BP	tricuspid valve morphogenesis	6	0	1	1
GO:0003188	BP	heart valve formation	15	0	1	1
GO:0003189	BP	aortic valve formation	2	0	1	1
GO:0003190	BP	atrioventricular valve formation	8	0	1	1
GO:0003192	BP	mitral valve formation	3	0	1	1
GO:0003193	BP	pulmonary valve formation	2	0	1	1
GO:0003195	BP	tricuspid valve formation	2	0	1	1
GO:0003197	BP	endocardial cushion development	52	2	0.789688	1
GO:0003198	BP	epithelial to mesenchymal transition involved in endocardial cushion formation	15	0	1	1
GO:0003199	BP	endocardial cushion to mesenchymal transition involved in heart valve formation	3	0	1	1
GO:0003203	BP	endocardial cushion morphogenesis	41	1	0.894836	1
GO:0003205	BP	cardiac chamber development	172	12	0.227802	1
GO:0003206	BP	cardiac chamber morphogenesis	129	7	0.575886	1
GO:0003207	BP	cardiac chamber formation	12	0	1	1
GO:0003208	BP	cardiac ventricle morphogenesis	71	2	0.897426	1
GO:0003209	BP	cardiac atrium morphogenesis	28	1	0.796913	1
GO:0003210	BP	cardiac atrium formation	2	0	1	1
GO:0003211	BP	cardiac ventricle formation	8	0	1	1
GO:0003213	BP	cardiac right atrium morphogenesis	2	1	0.15765	1
GO:0003214	BP	cardiac left ventricle morphogenesis	16	1	0.641483	1
GO:0003215	BP	cardiac right ventricle morphogenesis	20	1	0.732445	1
GO:0003218	BP	cardiac left ventricle formation	2	0	1	1
GO:0003219	BP	cardiac right ventricle formation	4	0	1	1
GO:0003220	BP	left ventricular cardiac muscle tissue morphogenesis	4	0	1	1
GO:0003221	BP	right ventricular cardiac muscle tissue morphogenesis	3	1	0.202174	1
GO:0003222	BP	ventricular trabecula myocardium morphogenesis	14	1	0.578234	1
GO:0003223	BP	ventricular compact myocardium morphogenesis	8	1	0.369497	1
GO:0003226	BP	right ventricular compact myocardium morphogenesis	1	1	0.0801125	1
GO:0003228	BP	atrial cardiac muscle tissue development	21	2	0.3205	1
GO:0003229	BP	ventricular cardiac muscle tissue development	62	1	0.962166	1
GO:0003230	BP	cardiac atrium development	37	2	0.606894	1
GO:0003231	BP	cardiac ventricle development	128	8	0.38501	1
GO:0003235	BP	sinus venosus development	1	0	1	1
GO:0003236	BP	sinus venosus morphogenesis	1	0	1	1
GO:0003241	BP	growth involved in heart morphogenesis	5	0	1	1
GO:0003242	BP	cardiac chamber ballooning	1	0	1	1
GO:0003245	BP	cardiac muscle tissue growth involved in heart morphogenesis	2	0	1	1
GO:0003249	BP	cell proliferation involved in heart valve morphogenesis	3	0	1	1
GO:0003250	BP	regulation of cell proliferation involved in heart valve morphogenesis	3	0	1	1
GO:0003251	BP	positive regulation of cell proliferation involved in heart valve morphogenesis	1	0	1	1
GO:0003252	BP	negative regulation of cell proliferation involved in heart valve morphogenesis	2	0	1	1
GO:0003253	BP	cardiac neural crest cell migration involved in outflow tract morphogenesis	10	0	1	1
GO:0003254	BP	regulation of membrane depolarization	48	4	0.158577	1
GO:0003259	BP	cardioblast anterior-lateral migration	1	0	1	1
GO:0003260	BP	cardioblast migration	1	0	1	1
GO:0003263	BP	cardioblast proliferation	12	0	1	1
GO:0003264	BP	regulation of cardioblast proliferation	12	0	1	1
GO:0003266	BP	regulation of secondary heart field cardioblast proliferation	10	0	1	1
GO:0003270	BP	Notch signaling pathway involved in regulation of secondary heart field cardioblast proliferation	1	0	1	1
GO:0003271	BP	smoothened signaling pathway involved in regulation of secondary heart field cardioblast proliferation	1	0	1	1
GO:0003272	BP	endocardial cushion formation	28	0	1	1
GO:0003273	BP	cell migration involved in endocardial cushion formation	4	0	1	1
GO:0003274	BP	endocardial cushion fusion	5	0	1	1
GO:0003275	BP	apoptotic process involved in outflow tract morphogenesis	3	0	1	1
GO:0003278	BP	apoptotic process involved in heart morphogenesis	6	0	1	1
GO:0003279	BP	cardiac septum development	111	7	0.454256	1
GO:0003281	BP	ventricular septum development	74	4	0.620343	1
GO:0003283	BP	atrial septum development	23	1	0.735088	1
GO:0003284	BP	septum primum development	5	0	1	1
GO:0003285	BP	septum secundum development	3	0	1	1
GO:0003289	BP	atrial septum primum morphogenesis	5	0	1	1
GO:0003290	BP	atrial septum secundum morphogenesis	2	0	1	1
GO:0003292	BP	cardiac septum cell differentiation	5	0	1	1
GO:0003294	BP	atrial ventricular junction remodeling	1	0	1	1
GO:0003298	BP	physiological muscle hypertrophy	30	3	0.131963	1
GO:0003299	BP	muscle hypertrophy in response to stress	32	2	0.42658	1
GO:0003300	BP	cardiac muscle hypertrophy	101	5	0.483599	1
GO:0003301	BP	physiological cardiac muscle hypertrophy	30	3	0.131963	1
GO:0003306	BP	Wnt signaling pathway involved in heart development	1	0	1	1
GO:0003307	BP	regulation of Wnt signaling pathway involved in heart development	1	0	1	1
GO:0003308	BP	negative regulation of Wnt signaling pathway involved in heart development	1	0	1	1
GO:0003309	BP	type B pancreatic cell differentiation	30	1	0.809036	1
GO:0003310	BP	pancreatic A cell differentiation	10	0	1	1
GO:0003311	BP	pancreatic D cell differentiation	2	0	1	1
GO:0003312	BP	pancreatic PP cell differentiation	2	0	1	1
GO:0003318	BP	cell migration to the midline involved in heart development	1	0	1	1
GO:0003321	BP	positive regulation of blood pressure by epinephrine-norepinephrine	4	0	1	1
GO:0003322	BP	pancreatic A cell development	1	0	1	1
GO:0003323	BP	type B pancreatic cell development	24	1	0.717724	1
GO:0003326	BP	pancreatic A cell fate commitment	2	0	1	1
GO:0003327	BP	type B pancreatic cell fate commitment	1	0	1	1
GO:0003329	BP	pancreatic PP cell fate commitment	2	0	1	1
GO:0003330	BP	regulation of extracellular matrix constituent secretion	9	0	1	1
GO:0003331	BP	positive regulation of extracellular matrix constituent secretion	4	0	1	1
GO:0003332	BP	negative regulation of extracellular matrix constituent secretion	4	0	1	1
GO:0003333	BP	amino acid transmembrane transport	100	5	0.52796	1
GO:0003334	BP	keratinocyte development	13	1	0.484085	1
GO:0003335	BP	corneocyte development	3	0	1	1
GO:0003336	BP	corneocyte desquamation	2	0	1	1
GO:0003337	BP	mesenchymal to epithelial transition involved in metanephros morphogenesis	11	0	1	1
GO:0003338	BP	metanephros morphogenesis	30	2	0.549016	1
GO:0003339	BP	regulation of mesenchymal to epithelial transition involved in metanephros morphogenesis	7	0	1	1
GO:0003340	BP	negative regulation of mesenchymal to epithelial transition involved in metanephros morphogenesis	2	0	1	1
GO:0003341	BP	cilium movement	243	7	0.777562	1
GO:0003342	BP	proepicardium development	2	0	1	1
GO:0003343	BP	septum transversum development	2	0	1	1
GO:0003344	BP	pericardium morphogenesis	7	0	1	1
GO:0003345	BP	proepicardium cell migration involved in pericardium morphogenesis	1	0	1	1
GO:0003348	BP	cardiac endothelial cell differentiation	6	0	1	1
GO:0003350	BP	pulmonary myocardium development	2	0	1	1
GO:0003351	BP	epithelial cilium movement involved in extracellular fluid movement	44	1	0.830855	1
GO:0003352	BP	regulation of cilium movement	42	2	0.440694	1
GO:0003353	BP	positive regulation of cilium movement	15	0	1	1
GO:0003354	BP	negative regulation of cilium movement	3	0	1	1
GO:0003356	BP	regulation of cilium beat frequency	17	2	0.141411	1
GO:0003357	BP	noradrenergic neuron differentiation	10	0	1	1
GO:0003358	BP	noradrenergic neuron development	4	0	1	1
GO:0003359	BP	noradrenergic neuron fate commitment	1	0	1	1
GO:0003360	BP	brainstem development	7	0	1	1
GO:0003363	BP	lamellipodium assembly involved in ameboidal cell migration	1	0	1	1
GO:0003365	BP	establishment of cell polarity involved in ameboidal cell migration	2	0	1	1
GO:0003366	BP	cell-matrix adhesion involved in ameboidal cell migration	2	0	1	1
GO:0003376	BP	sphingosine-1-phosphate receptor signaling pathway	15	2	0.151665	1
GO:0003382	BP	epithelial cell morphogenesis	33	3	0.319026	1
GO:0003383	BP	apical constriction	4	0	1	1
GO:0003400	BP	regulation of COPII vesicle coating	5	0	1	1
GO:0003401	BP	axis elongation	28	0	1	1
GO:0003404	BP	optic vesicle morphogenesis	2	0	1	1
GO:0003406	BP	retinal pigment epithelium development	8	0	1	1
GO:0003407	BP	neural retina development	86	5	0.452142	1
GO:0003408	BP	optic cup formation involved in camera-type eye development	2	0	1	1
GO:0003409	BP	optic cup structural organization	1	0	1	1
GO:0003412	BP	establishment of epithelial cell apical/basal polarity involved in camera-type eye morphogenesis	1	0	1	1
GO:0003413	BP	chondrocyte differentiation involved in endochondral bone morphogenesis	14	0	1	1
GO:0003414	BP	chondrocyte morphogenesis involved in endochondral bone morphogenesis	1	0	1	1
GO:0003415	BP	chondrocyte hypertrophy	6	1	0.328688	1
GO:0003416	BP	endochondral bone growth	28	4	0.0456523	1
GO:0003417	BP	growth plate cartilage development	19	1	0.600101	1
GO:0003418	BP	growth plate cartilage chondrocyte differentiation	9	0	1	1
GO:0003419	BP	growth plate cartilage chondrocyte proliferation	3	0	1	1
GO:0003421	BP	growth plate cartilage axis specification	1	0	1	1
GO:0003422	BP	growth plate cartilage morphogenesis	2	0	1	1
GO:0003429	BP	growth plate cartilage chondrocyte morphogenesis	1	0	1	1
GO:0003430	BP	growth plate cartilage chondrocyte growth	3	0	1	1
GO:0003431	BP	growth plate cartilage chondrocyte development	5	0	1	1
GO:0003433	BP	chondrocyte development involved in endochondral bone morphogenesis	8	0	1	1
GO:0003674	MF	molecular_function	16893	632	1	1
GO:0003676	MF	nucleic acid binding	3941	159	0.594696	1
GO:0003677	MF	DNA binding	2316	105	0.407344	1
GO:0003678	MF	DNA helicase activity	57	4	0.217694	1
GO:0003680	MF	minor groove of adenine-thymine-rich DNA binding	10	1	0.46348	1
GO:0003681	MF	bent DNA binding	1	0	1	1
GO:0003682	MF	chromatin binding	564	28	0.424992	1
GO:0003684	MF	damaged DNA binding	72	0	1	1
GO:0003688	MF	DNA replication origin binding	15	0	1	1
GO:0003689	MF	DNA clamp loader activity	9	1	0.308824	1
GO:0003690	MF	double-stranded DNA binding	1537	61	0.911826	1
GO:0003691	MF	double-stranded telomeric DNA binding	9	1	0.271327	1
GO:0003692	MF	left-handed Z-DNA binding	1	0	1	1
GO:0003696	MF	satellite DNA binding	4	0	1	1
GO:0003697	MF	single-stranded DNA binding	115	4	0.673903	1
GO:0003700	MF	DNA-binding transcription factor activity	1349	58	0.740215	1
GO:0003707	MF	nuclear steroid receptor activity	25	2	0.411019	1
GO:0003711	MF	transcription elongation factor activity	7	1	0.190371	1
GO:0003712	MF	transcription coregulator activity	488	21	0.752547	1
GO:0003713	MF	transcription coactivator activity	271	14	0.436011	1
GO:0003714	MF	transcription corepressor activity	188	6	0.914775	1
GO:0003720	MF	telomerase activity	6	1	0.222834	1
GO:0003723	MF	RNA binding	1798	61	0.788131	1
GO:0003724	MF	RNA helicase activity	73	4	0.353956	1
GO:0003725	MF	double-stranded RNA binding	70	6	0.0837975	1
GO:0003726	MF	double-stranded RNA adenosine deaminase activity	6	1	0.2811	1
GO:0003727	MF	single-stranded RNA binding	78	6	0.130883	1
GO:0003729	MF	mRNA binding	546	17	0.533539	1
GO:0003730	MF	mRNA 3'-UTR binding	224	8	0.302779	1
GO:0003735	MF	structural constituent of ribosome	153	2	0.954895	1
GO:0003743	MF	translation initiation factor activity	43	2	0.528029	1
GO:0003746	MF	translation elongation factor activity	16	0	1	1
GO:0003747	MF	translation release factor activity	6	0	1	1
GO:0003755	MF	peptidyl-prolyl cis-trans isomerase activity	31	1	0.671244	1
GO:0003756	MF	protein disulfide isomerase activity	19	1	0.577372	1
GO:0003774	MF	cytoskeletal motor activity	111	4	0.813812	1
GO:0003777	MF	microtubule motor activity	66	1	0.967027	1
GO:0003779	MF	actin binding	417	21	0.605792	1
GO:0003785	MF	actin monomer binding	24	0	1	1
GO:0003796	MF	lysozyme activity	7	0	1	1
GO:0003810	MF	protein-glutamine gamma-glutamyltransferase activity	9	0	1	1
GO:0003823	MF	antigen binding	61	1	0.952955	1
GO:0003824	MF	catalytic activity	5176	205	0.791535	1
GO:0003827	MF	alpha-1,3-mannosylglycoprotein 2-beta-N-acetylglucosaminyltransferase activity	1	0	1	1
GO:0003828	MF	alpha-N-acetylneuraminate alpha-2,8-sialyltransferase activity	6	0	1	1
GO:0003829	MF	beta-1,3-galactosyl-O-glycosyl-glycoprotein beta-1,6-N-acetylglucosaminyltransferase activity	3	0	1	1
GO:0003830	MF	beta-1,4-mannosylglycoprotein 4-beta-N-acetylglucosaminyltransferase activity	1	0	1	1
GO:0003831	MF	beta-N-acetylglucosaminylglycopeptide beta-1,4-galactosyltransferase activity	4	0	1	1
GO:0003834	MF	beta-carotene 15,15'-dioxygenase activity	3	0	1	1
GO:0003835	MF	beta-galactoside alpha-2,6-sialyltransferase activity	2	0	1	1
GO:0003836	MF	beta-galactoside (CMP) alpha-2,3-sialyltransferase activity	7	0	1	1
GO:0003837	MF	beta-ureidopropionase activity	1	0	1	1
GO:0003839	MF	gamma-glutamylcyclotransferase activity	3	0	1	1
GO:0003841	MF	1-acylglycerol-3-phosphate O-acyltransferase activity	19	2	0.240122	1
GO:0003842	MF	1-pyrroline-5-carboxylate dehydrogenase activity	1	0	1	1
GO:0003844	MF	1,4-alpha-glucan branching enzyme activity	1	0	1	1
GO:0003845	MF	11-beta-hydroxysteroid dehydrogenase [NAD(P)+] activity	2	0	1	1
GO:0003846	MF	2-acylglycerol O-acyltransferase activity	6	1	0.185208	1
GO:0003847	MF	1-alkyl-2-acetylglycerophosphocholine esterase activity	8	0	1	1
GO:0003851	MF	N-acylsphingosine galactosyltransferase activity	1	0	1	1
GO:0003853	MF	short-chain 2-methyl fatty acyl-CoA dehydrogenase activity	1	0	1	1
GO:0003854	MF	3-beta-hydroxy-delta5-steroid dehydrogenase (NAD+) activity	3	0	1	1
GO:0003857	MF	3-hydroxyacyl-CoA dehydrogenase activity	5	0	1	1
GO:0003858	MF	3-hydroxybutyrate dehydrogenase activity	2	0	1	1
GO:0003860	MF	3-hydroxyisobutyryl-CoA hydrolase activity	1	0	1	1
GO:0003863	MF	3-methyl-2-oxobutanoate dehydrogenase (2-methylpropanoyl-transferring) activity	2	0	1	1
GO:0003865	MF	3-oxo-5-alpha-steroid 4-dehydrogenase activity	3	1	0.112151	1
GO:0003868	MF	4-hydroxyphenylpyruvate dioxygenase activity	2	0	1	1
GO:0003870	MF	5-aminolevulinate synthase activity	1	0	1	1
GO:0003872	MF	6-phosphofructokinase activity	3	0	1	1
GO:0003873	MF	6-phosphofructo-2-kinase activity	3	0	1	1
GO:0003874	MF	6-pyruvoyltetrahydropterin synthase activity	1	0	1	1
GO:0003875	MF	ADP-ribosylarginine hydrolase activity	2	0	1	1
GO:0003876	MF	AMP deaminase activity	3	0	1	1
GO:0003877	MF	ATP:ADP adenylyltransferase activity	1	0	1	1
GO:0003878	MF	ATP citrate synthase activity	1	0	1	1
GO:0003880	MF	protein C-terminal carboxyl O-methyltransferase activity	2	0	1	1
GO:0003881	MF	CDP-diacylglycerol-inositol 3-phosphatidyltransferase activity	1	0	1	1
GO:0003882	MF	CDP-diacylglycerol-serine O-phosphatidyltransferase activity	1	0	1	1
GO:0003883	MF	CTP synthase activity	1	0	1	1
GO:0003884	MF	D-amino-acid oxidase activity	2	0	1	1
GO:0003886	MF	DNA (cytosine-5-)-methyltransferase activity	4	1	0.199318	1
GO:0003887	MF	DNA-directed DNA polymerase activity	22	1	0.544093	1
GO:0003896	MF	DNA primase activity	3	0	1	1
GO:0003899	MF	DNA-directed 5'-3' RNA polymerase activity	29	1	0.639929	1
GO:0003905	MF	alkylbase DNA N-glycosylase activity	1	0	1	1
GO:0003906	MF	DNA-(apurinic or apyrimidinic site) endonuclease activity	12	0	1	1
GO:0003908	MF	methylated-DNA-[protein]-cysteine S-methyltransferase activity	1	0	1	1
GO:0003909	MF	DNA ligase activity	3	0	1	1
GO:0003910	MF	DNA ligase (ATP) activity	3	0	1	1
GO:0003912	MF	DNA nucleotidylexotransferase activity	1	0	1	1
GO:0003916	MF	DNA topoisomerase activity	7	0	1	1
GO:0003917	MF	DNA topoisomerase type I (single strand cut, ATP-independent) activity	4	0	1	1
GO:0003918	MF	DNA topoisomerase type II (double strand cut, ATP-hydrolyzing) activity	3	0	1	1
GO:0003919	MF	FMN adenylyltransferase activity	1	0	1	1
GO:0003920	MF	GMP reductase activity	2	0	1	1
GO:0003921	MF	GMP synthase activity	1	0	1	1
GO:0003922	MF	GMP synthase (glutamine-hydrolyzing) activity	1	0	1	1
GO:0003923	MF	GPI-anchor transamidase activity	2	0	1	1
GO:0003924	MF	GTPase activity	303	15	0.238173	1
GO:0003925	MF	G protein activity	50	3	0.355412	1
GO:0003933	MF	GTP cyclohydrolase activity	1	0	1	1
GO:0003934	MF	GTP cyclohydrolase I activity	1	0	1	1
GO:0003937	MF	IMP cyclohydrolase activity	1	0	1	1
GO:0003938	MF	IMP dehydrogenase activity	2	0	1	1
GO:0003939	MF	L-iditol 2-dehydrogenase (NAD+) activity	1	0	1	1
GO:0003940	MF	L-iduronidase activity	1	0	1	1
GO:0003941	MF	L-serine ammonia-lyase activity	3	0	1	1
GO:0003943	MF	N-acetylgalactosamine-4-sulfatase activity	2	1	0.154214	1
GO:0003944	MF	N-acetylglucosamine-1-phosphodiester alpha-N-acetylglucosaminidase activity	1	0	1	1
GO:0003945	MF	N-acetyllactosamine synthase activity	5	1	0.161745	1
GO:0003947	MF	(N-acetylneuraminyl)-galactosylglucosylceramide N-acetylgalactosaminyltransferase activity	1	0	1	1
GO:0003948	MF	N4-(beta-N-acetylglucosaminyl)-L-asparaginase activity	1	0	1	1
GO:0003950	MF	NAD+-protein poly-ADP-ribosyltransferase activity	23	1	0.566213	1
GO:0003951	MF	NAD+ kinase activity	2	0	1	1
GO:0003952	MF	NAD+ synthase (glutamine-hydrolyzing) activity	1	0	1	1
GO:0003953	MF	NAD+ nucleosidase activity	9	0	1	1
GO:0003954	MF	NADH dehydrogenase activity	8	0	1	1
GO:0003955	MF	NAD(P)H dehydrogenase (quinone) activity	5	0	1	1
GO:0003957	MF	NAD(P)+ transhydrogenase (Si-specific) activity	1	0	1	1
GO:0003958	MF	NADPH-hemoprotein reductase activity	3	0	1	1
GO:0003960	MF	NADPH:quinone reductase activity	4	0	1	1
GO:0003963	MF	RNA-3'-phosphate cyclase activity	1	0	1	1
GO:0003964	MF	RNA-directed DNA polymerase activity	7	1	0.256198	1
GO:0003968	MF	RNA-dependent RNA polymerase activity	3	0	1	1
GO:0003972	MF	RNA ligase (ATP) activity	1	0	1	1
GO:0003973	MF	(S)-2-hydroxy-acid oxidase activity	2	0	1	1
GO:0003974	MF	UDP-N-acetylglucosamine 4-epimerase activity	1	0	1	1
GO:0003975	MF	UDP-N-acetylglucosamine-dolichyl-phosphate N-acetylglucosaminephosphotransferase activity	1	0	1	1
GO:0003976	MF	UDP-N-acetylglucosamine-lysosomal-enzyme N-acetylglucosaminephosphotransferase activity	3	0	1	1
GO:0003977	MF	UDP-N-acetylglucosamine diphosphorylase activity	2	0	1	1
GO:0003978	MF	UDP-glucose 4-epimerase activity	1	0	1	1
GO:0003979	MF	UDP-glucose 6-dehydrogenase activity	1	0	1	1
GO:0003980	MF	UDP-glucose:glycoprotein glucosyltransferase activity	2	0	1	1
GO:0003983	MF	UTP:glucose-1-phosphate uridylyltransferase activity	1	1	0.0734921	1
GO:0003984	MF	acetolactate synthase activity	1	0	1	1
GO:0003985	MF	acetyl-CoA C-acetyltransferase activity	6	0	1	1
GO:0003986	MF	acetyl-CoA hydrolase activity	3	0	1	1
GO:0003987	MF	acetate-CoA ligase activity	4	0	1	1
GO:0003988	MF	acetyl-CoA C-acyltransferase activity	7	0	1	1
GO:0003989	MF	acetyl-CoA carboxylase activity	2	0	1	1
GO:0003990	MF	acetylcholinesterase activity	2	0	1	1
GO:0003993	MF	acid phosphatase activity	9	1	0.265379	1
GO:0003994	MF	aconitate hydratase activity	3	0	1	1
GO:0003995	MF	acyl-CoA dehydrogenase activity	12	0	1	1
GO:0003997	MF	acyl-CoA oxidase activity	7	0	1	1
GO:0003998	MF	acylphosphatase activity	2	0	1	1
GO:0003999	MF	adenine phosphoribosyltransferase activity	1	0	1	1
GO:0004000	MF	adenosine deaminase activity	5	0	1	1
GO:0004001	MF	adenosine kinase activity	1	0	1	1
GO:0004013	MF	adenosylhomocysteinase activity	1	0	1	1
GO:0004014	MF	adenosylmethionine decarboxylase activity	1	0	1	1
GO:0004016	MF	adenylate cyclase activity	11	0	1	1
GO:0004017	MF	adenylate kinase activity	7	1	0.306189	1
GO:0004018	MF	N6-(1,2-dicarboxyethyl)AMP AMP-lyase (fumarate-forming) activity	1	0	1	1
GO:0004019	MF	adenylosuccinate synthase activity	2	0	1	1
GO:0004020	MF	adenylylsulfate kinase activity	2	0	1	1
GO:0004021	MF	L-alanine:2-oxoglutarate aminotransferase activity	2	0	1	1
GO:0004022	MF	alcohol dehydrogenase (NAD+) activity	23	0	1	1
GO:0004027	MF	alcohol sulfotransferase activity	2	0	1	1
GO:0004028	MF	3-chloroallyl aldehyde dehydrogenase activity	5	0	1	1
GO:0004029	MF	aldehyde dehydrogenase (NAD+) activity	16	0	1	1
GO:0004030	MF	aldehyde dehydrogenase [NAD(P)+] activity	17	0	1	1
GO:0004031	MF	aldehyde oxidase activity	3	0	1	1
GO:0004032	MF	aldose reductase (NADPH) activity	12	0	1	1
GO:0004033	MF	aldo-keto reductase (NADPH) activity	36	1	0.679676	1
GO:0004034	MF	aldose 1-epimerase activity	1	0	1	1
GO:0004035	MF	alkaline phosphatase activity	4	0	1	1
GO:0004037	MF	allantoicase activity	1	0	1	1
GO:0004040	MF	amidase activity	4	0	1	1
GO:0004042	MF	L-glutamate N-acetyltransferase activity	1	0	1	1
GO:0004043	MF	L-aminoadipate-semialdehyde dehydrogenase activity	1	0	1	1
GO:0004044	MF	amidophosphoribosyltransferase activity	1	0	1	1
GO:0004045	MF	aminoacyl-tRNA hydrolase activity	5	0	1	1
GO:0004046	MF	aminoacylase activity	5	0	1	1
GO:0004047	MF	aminomethyltransferase activity	2	0	1	1
GO:0004050	MF	apyrase activity	3	0	1	1
GO:0004051	MF	arachidonate 5-lipoxygenase activity	2	0	1	1
GO:0004052	MF	arachidonate 12(S)-lipoxygenase activity	4	0	1	1
GO:0004053	MF	arginase activity	3	0	1	1
GO:0004055	MF	argininosuccinate synthase activity	1	0	1	1
GO:0004056	MF	argininosuccinate lyase activity	1	0	1	1
GO:0004057	MF	arginyl-tRNA--protein transferase activity	1	0	1	1
GO:0004058	MF	aromatic-L-amino-acid decarboxylase activity	1	0	1	1
GO:0004059	MF	aralkylamine N-acetyltransferase activity	1	0	1	1
GO:0004060	MF	arylamine N-acetyltransferase activity	3	0	1	1
GO:0004061	MF	arylformamidase activity	1	0	1	1
GO:0004062	MF	aryl sulfotransferase activity	8	0	1	1
GO:0004063	MF	aryldialkylphosphatase activity	2	0	1	1
GO:0004064	MF	arylesterase activity	6	0	1	1
GO:0004065	MF	arylsulfatase activity	9	1	0.416445	1
GO:0004066	MF	asparagine synthase (glutamine-hydrolyzing) activity	2	0	1	1
GO:0004067	MF	asparaginase activity	2	0	1	1
GO:0004068	MF	aspartate 1-decarboxylase activity	2	0	1	1
GO:0004069	MF	L-aspartate:2-oxoglutarate aminotransferase activity	3	0	1	1
GO:0004070	MF	aspartate carbamoyltransferase activity	1	0	1	1
GO:0004074	MF	biliverdin reductase [NAD(P)+] activity	2	0	1	1
GO:0004075	MF	biotin carboxylase activity	1	0	1	1
GO:0004077	MF	biotin--[biotin carboxyl-carrier protein] ligase activity	1	0	1	1
GO:0004081	MF	bis(5'-nucleosyl)-tetraphosphatase (asymmetrical) activity	3	0	1	1
GO:0004082	MF	bisphosphoglycerate mutase activity	3	0	1	1
GO:0004084	MF	branched-chain-amino-acid transaminase activity	2	1	0.120148	1
GO:0004087	MF	carbamoyl-phosphate synthase (ammonia) activity	2	0	1	1
GO:0004088	MF	carbamoyl-phosphate synthase (glutamine-hydrolyzing) activity	2	0	1	1
GO:0004089	MF	carbonate dehydratase activity	13	1	0.403757	1
GO:0004090	MF	carbonyl reductase (NADPH) activity	10	0	1	1
GO:0004092	MF	carnitine O-acetyltransferase activity	1	0	1	1
GO:0004095	MF	carnitine O-palmitoyltransferase activity	3	0	1	1
GO:0004096	MF	catalase activity	3	0	1	1
GO:0004098	MF	cerebroside-sulfatase activity	1	0	1	1
GO:0004102	MF	choline O-acetyltransferase activity	1	0	1	1
GO:0004103	MF	choline kinase activity	2	0	1	1
GO:0004104	MF	cholinesterase activity	3	0	1	1
GO:0004105	MF	choline-phosphate cytidylyltransferase activity	1	0	1	1
GO:0004108	MF	citrate (Si)-synthase activity	1	0	1	1
GO:0004109	MF	coproporphyrinogen oxidase activity	2	0	1	1
GO:0004111	MF	creatine kinase activity	6	1	0.17811	1
GO:0004112	MF	cyclic-nucleotide phosphodiesterase activity	26	5	0.0181192	1
GO:0004113	MF	2',3'-cyclic-nucleotide 3'-phosphodiesterase activity	1	0	1	1
GO:0004114	MF	3',5'-cyclic-nucleotide phosphodiesterase activity	24	5	0.0137829	1
GO:0004115	MF	3',5'-cyclic-AMP phosphodiesterase activity	24	5	0.0137829	1
GO:0004117	MF	calmodulin-activated dual specificity 3',5'-cyclic-GMP, 3',5'-cyclic-AMP phosphodiesterase activity	11	3	0.0163682	1
GO:0004118	MF	3',5'-cGMP-stimulated cyclic-nucleotide phosphodiesterase activity	7	2	0.0705412	1
GO:0004119	MF	3',5'-cGMP-inhibited cyclic-nucleotide phosphodiesterase activity	6	2	0.049376	1
GO:0004122	MF	cystathionine beta-synthase activity	1	0	1	1
GO:0004123	MF	cystathionine gamma-lyase activity	1	0	1	1
GO:0004126	MF	cytidine deaminase activity	12	0	1	1
GO:0004127	MF	(d)CMP kinase activity	6	0	1	1
GO:0004128	MF	cytochrome-b5 reductase activity, acting on NAD(P)H	6	0	1	1
GO:0004129	MF	cytochrome-c oxidase activity	10	1	0.243539	1
GO:0004132	MF	dCMP deaminase activity	2	0	1	1
GO:0004133	MF	glycogen debranching enzyme activity	1	0	1	1
GO:0004134	MF	4-alpha-glucanotransferase activity	1	0	1	1
GO:0004135	MF	amylo-alpha-1,6-glucosidase activity	1	0	1	1
GO:0004136	MF	deoxyadenosine kinase activity	3	0	1	1
GO:0004137	MF	deoxycytidine kinase activity	2	0	1	1
GO:0004138	MF	deoxyguanosine kinase activity	2	0	1	1
GO:0004139	MF	deoxyribose-phosphate aldolase activity	1	0	1	1
GO:0004140	MF	dephospho-CoA kinase activity	2	0	1	1
GO:0004142	MF	diacylglycerol cholinephosphotransferase activity	3	0	1	1
GO:0004143	MF	ATP-dependent diacylglycerol kinase activity	10	0	1	1
GO:0004144	MF	diacylglycerol O-acyltransferase activity	5	0	1	1
GO:0004145	MF	diamine N-acetyltransferase activity	2	1	0.0560323	1
GO:0004146	MF	dihydrofolate reductase activity	2	0	1	1
GO:0004148	MF	dihydrolipoyl dehydrogenase activity	1	0	1	1
GO:0004149	MF	dihydrolipoyllysine-residue succinyltransferase activity	1	0	1	1
GO:0004151	MF	dihydroorotase activity	2	1	0.054528	1
GO:0004152	MF	dihydroorotate dehydrogenase activity	1	1	0.0285574	1
GO:0004155	MF	6,7-dihydropteridine reductase activity	1	0	1	1
GO:0004157	MF	dihydropyrimidinase activity	1	0	1	1
GO:0004161	MF	dimethylallyltranstransferase activity	2	0	1	1
GO:0004163	MF	diphosphomevalonate decarboxylase activity	1	0	1	1
GO:0004165	MF	delta(3)-delta(2)-enoyl-CoA isomerase activity	4	0	1	1
GO:0004167	MF	dopachrome isomerase activity	3	0	1	1
GO:0004168	MF	dolichol kinase activity	1	0	1	1
GO:0004169	MF	dolichyl-phosphate-mannose-protein mannosyltransferase activity	8	0	1	1
GO:0004170	MF	dUTP diphosphatase activity	1	0	1	1
GO:0004174	MF	electron-transferring-flavoprotein dehydrogenase activity	2	0	1	1
GO:0004175	MF	endopeptidase activity	366	13	0.602949	1
GO:0004176	MF	ATP-dependent peptidase activity	7	0	1	1
GO:0004177	MF	aminopeptidase activity	38	2	0.484049	1
GO:0004180	MF	carboxypeptidase activity	45	3	0.290704	1
GO:0004181	MF	metallocarboxypeptidase activity	29	2	0.33307	1
GO:0004185	MF	serine-type carboxypeptidase activity	5	0	1	1
GO:0004190	MF	aspartic-type endopeptidase activity	25	1	0.56728	1
GO:0004197	MF	cysteine-type endopeptidase activity	81	4	0.386664	1
GO:0004198	MF	calcium-dependent cysteine-type endopeptidase activity	16	0	1	1
GO:0004222	MF	metalloendopeptidase activity	104	4	0.641042	1
GO:0004239	MF	initiator methionyl aminopeptidase activity	5	1	0.187555	1
GO:0004252	MF	serine-type endopeptidase activity	161	4	0.77689	1
GO:0004298	MF	threonine-type endopeptidase activity	9	0	1	1
GO:0004300	MF	enoyl-CoA hydratase activity	11	0	1	1
GO:0004301	MF	epoxide hydrolase activity	8	0	1	1
GO:0004303	MF	estradiol 17-beta-dehydrogenase [NAD(P)+] activity	18	0	1	1
GO:0004304	MF	estrone sulfotransferase activity	1	0	1	1
GO:0004305	MF	ethanolamine kinase activity	4	0	1	1
GO:0004306	MF	ethanolamine-phosphate cytidylyltransferase activity	1	0	1	1
GO:0004307	MF	ethanolaminephosphotransferase activity	3	0	1	1
GO:0004308	MF	exo-alpha-sialidase activity	4	0	1	1
GO:0004309	MF	exopolyphosphatase activity	1	0	1	1
GO:0004311	MF	farnesyltranstransferase activity	2	0	1	1
GO:0004312	MF	fatty acid synthase activity	1	0	1	1
GO:0004313	MF	[acyl-carrier-protein] S-acetyltransferase activity	1	0	1	1
GO:0004314	MF	[acyl-carrier-protein] S-malonyltransferase activity	2	0	1	1
GO:0004315	MF	3-oxoacyl-[acyl-carrier-protein] synthase activity	2	0	1	1
GO:0004316	MF	3-oxoacyl-[acyl-carrier-protein] reductase (NADPH) activity	2	0	1	1
GO:0004321	MF	fatty-acyl-CoA synthase activity	6	0	1	1
GO:0004322	MF	ferroxidase activity	5	0	1	1
GO:0004324	MF	ferredoxin-NADP+ reductase activity	1	0	1	1
GO:0004325	MF	ferrochelatase activity	1	0	1	1
GO:0004326	MF	tetrahydrofolylpolyglutamate synthase activity	1	0	1	1
GO:0004329	MF	formate-tetrahydrofolate ligase activity	2	0	1	1
GO:0004331	MF	fructose-2,6-bisphosphate 2-phosphatase activity	4	0	1	1
GO:0004332	MF	fructose-bisphosphate aldolase activity	3	0	1	1
GO:0004333	MF	fumarate hydratase activity	1	0	1	1
GO:0004334	MF	fumarylacetoacetase activity	1	0	1	1
GO:0004335	MF	galactokinase activity	2	0	1	1
GO:0004336	MF	galactosylceramidase activity	5	0	1	1
GO:0004337	MF	geranyltranstransferase activity	2	0	1	1
GO:0004339	MF	glucan 1,4-alpha-glucosidase activity	1	0	1	1
GO:0004340	MF	glucokinase activity	5	1	0.265483	1
GO:0004342	MF	glucosamine-6-phosphate deaminase activity	2	0	1	1
GO:0004343	MF	glucosamine 6-phosphate N-acetyltransferase activity	1	0	1	1
GO:0004344	MF	glucose dehydrogenase activity	1	0	1	1
GO:0004345	MF	glucose-6-phosphate dehydrogenase activity	1	0	1	1
GO:0004346	MF	glucose-6-phosphatase activity	3	0	1	1
GO:0004347	MF	glucose-6-phosphate isomerase activity	1	0	1	1
GO:0004348	MF	glucosylceramidase activity	4	0	1	1
GO:0004349	MF	glutamate 5-kinase activity	1	0	1	1
GO:0004350	MF	glutamate-5-semialdehyde dehydrogenase activity	1	0	1	1
GO:0004351	MF	glutamate decarboxylase activity	2	0	1	1
GO:0004352	MF	glutamate dehydrogenase (NAD+) activity	1	0	1	1
GO:0004353	MF	glutamate dehydrogenase [NAD(P)+] activity	1	0	1	1
GO:0004354	MF	glutamate dehydrogenase (NADP+) activity	1	0	1	1
GO:0004356	MF	glutamine synthetase activity	1	0	1	1
GO:0004357	MF	glutamate-cysteine ligase activity	2	0	1	1
GO:0004359	MF	glutaminase activity	4	0	1	1
GO:0004360	MF	glutamine-fructose-6-phosphate transaminase (isomerizing) activity	2	0	1	1
GO:0004361	MF	glutaryl-CoA dehydrogenase activity	1	0	1	1
GO:0004362	MF	glutathione-disulfide reductase (NADPH) activity	1	0	1	1
GO:0004363	MF	glutathione synthase activity	1	0	1	1
GO:0004364	MF	glutathione transferase activity	27	1	0.48762	1
GO:0004365	MF	glyceraldehyde-3-phosphate dehydrogenase (NAD+) (phosphorylating) activity	2	0	1	1
GO:0004366	MF	glycerol-3-phosphate O-acyltransferase activity	3	0	1	1
GO:0004368	MF	glycerol-3-phosphate dehydrogenase (quinone) activity	2	0	1	1
GO:0004370	MF	glycerol kinase activity	2	0	1	1
GO:0004371	MF	glycerone kinase activity	1	0	1	1
GO:0004372	MF	glycine hydroxymethyltransferase activity	2	0	1	1
GO:0004373	MF	alpha-1,4-glucan glucosyltransferase (UDP-glucose donor) activity	3	0	1	1
GO:0004375	MF	glycine dehydrogenase (decarboxylating) activity	1	0	1	1
GO:0004376	MF	glycolipid mannosyltransferase activity	5	0	1	1
GO:0004377	MF	GDP-Man:Man3GlcNAc2-PP-Dol alpha-1,2-mannosyltransferase activity	1	0	1	1
GO:0004378	MF	GDP-Man:Man1GlcNAc2-PP-Dol alpha-1,3-mannosyltransferase activity	1	0	1	1
GO:0004379	MF	glycylpeptide N-tetradecanoyltransferase activity	2	0	1	1
GO:0004380	MF	glycoprotein-fucosylgalactoside alpha-N-acetylgalactosaminyltransferase activity	1	0	1	1
GO:0004381	MF	fucosylgalactoside 3-alpha-galactosyltransferase activity	1	0	1	1
GO:0004382	MF	GDP phosphatase activity	10	0	1	1
GO:0004383	MF	guanylate cyclase activity	7	1	0.271457	1
GO:0004385	MF	guanylate kinase activity	7	1	0.365999	1
GO:0004386	MF	helicase activity	147	9	0.179529	1
GO:0004392	MF	heme oxygenase (decyclizing) activity	2	0	1	1
GO:0004394	MF	heparan sulfate 2-O-sulfotransferase activity	1	0	1	1
GO:0004396	MF	hexokinase activity	5	1	0.265483	1
GO:0004397	MF	histidine ammonia-lyase activity	1	0	1	1
GO:0004398	MF	histidine decarboxylase activity	1	0	1	1
GO:0004402	MF	histone acetyltransferase activity	37	1	0.791331	1
GO:0004407	MF	histone deacetylase activity	19	1	0.592179	1
GO:0004411	MF	homogentisate 1,2-dioxygenase activity	1	0	1	1
GO:0004415	MF	hyalurononglucosaminidase activity	8	0	1	1
GO:0004416	MF	hydroxyacylglutathione hydrolase activity	3	0	1	1
GO:0004418	MF	hydroxymethylbilane synthase activity	1	0	1	1
GO:0004419	MF	hydroxymethylglutaryl-CoA lyase activity	2	0	1	1
GO:0004420	MF	hydroxymethylglutaryl-CoA reductase (NADPH) activity	1	0	1	1
GO:0004421	MF	hydroxymethylglutaryl-CoA synthase activity	2	0	1	1
GO:0004427	MF	inorganic diphosphate phosphatase activity	5	1	0.235867	1
GO:0004430	MF	1-phosphatidylinositol 4-kinase activity	4	0	1	1
GO:0004435	MF	phosphatidylinositol phospholipase C activity	26	1	0.687988	1
GO:0004438	MF	phosphatidylinositol-3-phosphate phosphatase activity	10	1	0.417663	1
GO:0004439	MF	phosphatidylinositol-4,5-bisphosphate 5-phosphatase activity	9	1	0.366537	1
GO:0004441	MF	inositol-1,4-bisphosphate 1-phosphatase activity	2	0	1	1
GO:0004445	MF	inositol-polyphosphate 5-phosphatase activity	9	1	0.408545	1
GO:0004446	MF	inositol-hexakisphosphate phosphatase activity	1	0	1	1
GO:0004447	MF	iodide peroxidase activity	1	0	1	1
GO:0004448	MF	isocitrate dehydrogenase [NAD(P)+] activity	4	0	1	1
GO:0004449	MF	isocitrate dehydrogenase (NAD+) activity	2	0	1	1
GO:0004450	MF	isocitrate dehydrogenase (NADP+) activity	2	0	1	1
GO:0004452	MF	isopentenyl-diphosphate delta-isomerase activity	2	0	1	1
GO:0004454	MF	ketohexokinase activity	1	0	1	1
GO:0004457	MF	lactate dehydrogenase activity	6	0	1	1
GO:0004458	MF	D-lactate dehydrogenase (cytochrome) activity	1	0	1	1
GO:0004459	MF	L-lactate dehydrogenase activity	5	0	1	1
GO:0004461	MF	lactose synthase activity	3	0	1	1
GO:0004462	MF	lactoylglutathione lyase activity	1	0	1	1
GO:0004463	MF	leukotriene-A4 hydrolase activity	1	0	1	1
GO:0004464	MF	leukotriene-C4 synthase activity	5	0	1	1
GO:0004465	MF	lipoprotein lipase activity	9	0	1	1
GO:0004466	MF	long-chain fatty acyl-CoA dehydrogenase activity	4	0	1	1
GO:0004467	MF	long-chain fatty acid-CoA ligase activity	14	0	1	1
GO:0004468	MF	lysine N-acetyltransferase activity, acting on acetyl phosphate as donor	6	1	0.187623	1
GO:0004470	MF	malic enzyme activity	4	0	1	1
GO:0004471	MF	malate dehydrogenase (decarboxylating) (NAD+) activity	1	0	1	1
GO:0004473	MF	malate dehydrogenase (decarboxylating) (NADP+) activity	3	0	1	1
GO:0004474	MF	malate synthase activity	1	0	1	1
GO:0004475	MF	mannose-1-phosphate guanylyltransferase (GTP) activity	1	0	1	1
GO:0004476	MF	mannose-6-phosphate isomerase activity	1	0	1	1
GO:0004477	MF	methenyltetrahydrofolate cyclohydrolase activity	3	0	1	1
GO:0004478	MF	methionine adenosyltransferase activity	2	0	1	1
GO:0004479	MF	methionyl-tRNA formyltransferase activity	1	0	1	1
GO:0004482	MF	mRNA 5'-cap (guanine-N7-)-methyltransferase activity	1	0	1	1
GO:0004483	MF	mRNA (nucleoside-2'-O-)-methyltransferase activity	2	1	0.0728594	1
GO:0004484	MF	mRNA guanylyltransferase activity	1	0	1	1
GO:0004485	MF	methylcrotonoyl-CoA carboxylase activity	2	1	0.0869581	1
GO:0004486	MF	methylenetetrahydrofolate dehydrogenase [NAD(P)+] activity	4	0	1	1
GO:0004487	MF	methylenetetrahydrofolate dehydrogenase (NAD+) activity	3	0	1	1
GO:0004488	MF	methylenetetrahydrofolate dehydrogenase (NADP+) activity	4	0	1	1
GO:0004489	MF	methylenetetrahydrofolate reductase (NAD(P)H) activity	1	0	1	1
GO:0004490	MF	methylglutaconyl-CoA hydratase activity	1	0	1	1
GO:0004491	MF	methylmalonate-semialdehyde dehydrogenase (acylating, NAD) activity	1	0	1	1
GO:0004492	MF	methyl/ethyl malonyl-CoA decarboxylase activity	1	0	1	1
GO:0004493	MF	methylmalonyl-CoA epimerase activity	1	0	1	1
GO:0004494	MF	methylmalonyl-CoA mutase activity	1	0	1	1
GO:0004496	MF	mevalonate kinase activity	1	0	1	1
GO:0004497	MF	monooxygenase activity	104	2	0.847164	1
GO:0004498	MF	calcidiol 1-monooxygenase activity	1	0	1	1
GO:0004499	MF	N,N-dimethylaniline monooxygenase activity	5	0	1	1
GO:0004500	MF	dopamine beta-monooxygenase activity	3	0	1	1
GO:0004502	MF	kynurenine 3-monooxygenase activity	1	0	1	1
GO:0004503	MF	tyrosinase activity	2	0	1	1
GO:0004504	MF	peptidylglycine monooxygenase activity	1	0	1	1
GO:0004505	MF	phenylalanine 4-monooxygenase activity	3	0	1	1
GO:0004506	MF	squalene monooxygenase activity	1	0	1	1
GO:0004507	MF	steroid 11-beta-monooxygenase activity	2	0	1	1
GO:0004508	MF	steroid 17-alpha-monooxygenase activity	1	0	1	1
GO:0004509	MF	steroid 21-monooxygenase activity	1	0	1	1
GO:0004510	MF	tryptophan 5-monooxygenase activity	2	0	1	1
GO:0004511	MF	tyrosine 3-monooxygenase activity	1	0	1	1
GO:0004512	MF	inositol-3-phosphate synthase activity	1	0	1	1
GO:0004514	MF	nicotinate-nucleotide diphosphorylase (carboxylating) activity	1	0	1	1
GO:0004515	MF	nicotinate-nucleotide adenylyltransferase activity	4	0	1	1
GO:0004516	MF	nicotinate phosphoribosyltransferase activity	1	0	1	1
GO:0004517	MF	nitric-oxide synthase activity	3	0	1	1
GO:0004518	MF	nuclease activity	195	6	0.743367	1
GO:0004519	MF	endonuclease activity	114	3	0.788537	1
GO:0004520	MF	DNA endonuclease activity	37	0	1	1
GO:0004521	MF	RNA endonuclease activity	65	3	0.443856	1
GO:0004522	MF	ribonuclease A activity	4	1	0.0974541	1
GO:0004523	MF	RNA-DNA hybrid ribonuclease activity	6	0	1	1
GO:0004525	MF	ribonuclease III activity	2	0	1	1
GO:0004526	MF	ribonuclease P activity	12	0	1	1
GO:0004527	MF	exonuclease activity	81	3	0.622809	1
GO:0004528	MF	phosphodiesterase I activity	5	1	0.152895	1
GO:0004529	MF	DNA exonuclease activity	24	0	1	1
GO:0004530	MF	deoxyribonuclease I activity	4	0	1	1
GO:0004531	MF	deoxyribonuclease II activity	2	0	1	1
[truncated: 20,276 more rows]

## Sheet: Supplementary Table S4
Supplementary Table S4: Kyoto Encyclopedia of Genes and Genomes (KEGG) pathway enrichment results for the top 5,000 CpGs in the RODAM cohort (missMethyl analysis).
Column definitions (KEGG tables):
KEGG ID = KEGG pathway accession number; Description = KEGG pathway name; N = number of genes in the pathway gene set; DE = number of differentially methylated genes mapping to that pathway; P.DE = unadjusted pathway enrichment p-value; FDR = false discovery rate–adjusted p-value
KEGG ID	Description	N	DE	P.DE	FDR
hsa05412	Arrhythmogenic right ventricular cardiomyopathy	83	30	0.00225124	0.826206
hsa00010	Glycolysis / Gluconeogenesis	63	7	0.891576	1
hsa00020	Citrate cycle (TCA cycle)	28	3	0.840242	1
hsa00030	Pentose phosphate pathway	25	4	0.639622	1
hsa00040	Pentose and glucuronate interconversions	32	5	0.42715	1
hsa00051	Fructose and mannose metabolism	34	5	0.747644	1
hsa00052	Galactose metabolism	29	5	0.611431	1
hsa00053	Ascorbate and aldarate metabolism	27	1	0.957765	1
hsa00061	Fatty acid biosynthesis	16	2	0.864975	1
hsa00062	Fatty acid elongation	28	1	0.994865	1
hsa00071	Fatty acid degradation	42	5	0.802669	1
hsa00100	Steroid biosynthesis	18	2	0.836365	1
hsa00120	Primary bile acid biosynthesis	17	4	0.206422	1
hsa00130	Ubiquinone and other terpenoid-quinone biosynthesis	12	1	0.808716	1
hsa00140	Steroid hormone biosynthesis	58	10	0.180517	1
hsa00190	Oxidative phosphorylation	117	13	0.916495	1
hsa00220	Arginine biosynthesis	20	0	1	1
hsa00230	Purine metabolism	121	22	0.613302	1
hsa00232	Caffeine metabolism	5	1	0.429735	1
hsa00240	Pyrimidine metabolism	54	10	0.379597	1
hsa00250	Alanine, aspartate and glutamate metabolism	36	3	0.970912	1
hsa00260	Glycine, serine and threonine metabolism	35	5	0.601359	1
hsa00270	Cysteine and methionine metabolism	50	10	0.343089	1
hsa00280	Valine, leucine and isoleucine degradation	47	12	0.0906794	1
hsa00290	Valine, leucine and isoleucine biosynthesis	4	1	0.536184	1
hsa00310	Lysine degradation	60	11	0.706484	1
hsa00330	Arginine and proline metabolism	46	3	0.986382	1
hsa00340	Histidine metabolism	20	5	0.203954	1
hsa00350	Tyrosine metabolism	34	5	0.595048	1
hsa00360	Phenylalanine metabolism	14	3	0.412198	1
hsa00380	Tryptophan metabolism	39	7	0.377898	1
hsa00400	Phenylalanine, tyrosine and tryptophan biosynthesis	6	0	1	1
hsa00410	beta-Alanine metabolism	31	5	0.691358	1
hsa00430	Taurine and hypotaurine metabolism	16	2	0.743951	1
hsa00440	Phosphonate and phosphinate metabolism	5	0	1	1
hsa00450	Selenocompound metabolism	17	2	0.806437	1
hsa00470	D-Amino acid metabolism	6	0	1	1
hsa00480	Glutathione metabolism	56	3	0.992567	1
hsa00500	Starch and sucrose metabolism	29	7	0.200935	1
hsa00510	N-Glycan biosynthesis	51	5	0.950179	1
hsa00511	Other glycan degradation	18	2	0.884757	1
hsa00512	Mucin type O-glycan biosynthesis	33	6	0.656316	1
hsa00513	Various types of N-glycan biosynthesis	40	5	0.879585	1
hsa00514	Other types of O-glycan biosynthesis	43	6	0.898333	1
hsa00515	Mannose type O-glycan biosynthesis	22	3	0.799904	1
hsa00520	Amino sugar and nucleotide sugar metabolism	37	5	0.8092	1
hsa00524	Neomycin, kanamycin and gentamicin biosynthesis	5	1	0.738085	1
hsa00531	Glycosaminoglycan degradation	18	3	0.722113	1
hsa00532	Glycosaminoglycan biosynthesis - chondroitin sulfate / dermatan sulfate	20	3	0.840865	1
hsa00533	Glycosaminoglycan biosynthesis - keratan sulfate	14	0	1	1
hsa00534	Glycosaminoglycan biosynthesis - heparan sulfate / heparin	23	4	0.699855	1
hsa00541	Biosynthesis of various nucleotide sugars	19	5	0.199206	1
hsa00561	Glycerolipid metabolism	60	6	0.973155	1
hsa00562	Inositol phosphate metabolism	74	16	0.320469	1
hsa00563	Glycosylphosphatidylinositol (GPI)-anchor biosynthesis	29	3	0.868198	1
hsa00564	Glycerophospholipid metabolism	97	12	0.961714	1
hsa00565	Ether lipid metabolism	51	8	0.548629	1
hsa00590	Arachidonic acid metabolism	62	6	0.885471	1
hsa00591	Linoleic acid metabolism	30	1	0.981526	1
hsa00592	alpha-Linolenic acid metabolism	26	1	0.98019	1
hsa00600	Sphingolipid metabolism	53	6	0.910294	1
hsa00601	Glycosphingolipid biosynthesis - lacto and neolacto series	28	3	0.858518	1
hsa00603	Glycosphingolipid biosynthesis - globo and isoglobo series	14	1	0.930061	1
hsa00604	Glycosphingolipid biosynthesis - ganglio series	15	0	1	1
hsa00620	Pyruvate metabolism	46	7	0.584788	1
hsa00630	Glyoxylate and dicarboxylate metabolism	31	4	0.698057	1
hsa00640	Propanoate metabolism	32	1	0.998181	1
hsa00650	Butanoate metabolism	26	6	0.250999	1
hsa00670	One carbon pool by folate	36	6	0.623668	1
hsa00730	Thiamine metabolism	15	2	0.810952	1
hsa00740	Riboflavin metabolism	8	1	0.709675	1
hsa00750	Vitamin B6 metabolism	6	1	0.648143	1
hsa00760	Nicotinate and nicotinamide metabolism	36	6	0.56359	1
hsa00770	Pantothenate and CoA biosynthesis	21	4	0.484697	1
hsa00780	Biotin metabolism	3	0	1	1
hsa00785	Lipoic acid metabolism	18	0	1	1
hsa00790	Folate biosynthesis	28	3	0.809706	1
hsa00830	Retinol metabolism	61	5	0.893069	1
hsa00860	Porphyrin metabolism	40	4	0.750761	1
hsa00900	Terpenoid backbone biosynthesis	22	4	0.511256	1
hsa00910	Nitrogen metabolism	15	2	0.723458	1
hsa00920	Sulfur metabolism	10	2	0.46578	1
hsa00970	Aminoacyl-tRNA biosynthesis	43	6	0.776032	1
hsa00980	Metabolism of xenobiotics by cytochrome P450	73	5	0.943073	1
hsa00982	Drug metabolism - cytochrome P450	65	7	0.568166	1
hsa00983	Drug metabolism - other enzymes	76	10	0.533376	1
hsa01040	Biosynthesis of unsaturated fatty acids	27	3	0.906834	1
hsa01100	Metabolic pathways	1475	220	0.984742	1
hsa01200	Carbon metabolism	104	13	0.905571	1
hsa01210	2-Oxocarboxylic acid metabolism	30	2	0.966442	1
hsa01212	Fatty acid metabolism	55	9	0.752713	1
hsa01230	Biosynthesis of amino acids	64	8	0.876033	1
hsa01232	Nucleotide metabolism	79	13	0.603432	1
hsa01240	Biosynthesis of cofactors	147	19	0.823225	1
hsa01250	Biosynthesis of nucleotide sugars	37	8	0.359802	1
hsa01320	Sulfur cycle	2	0	1	1
hsa01521	EGFR tyrosine kinase inhibitor resistance	77	18	0.471242	1
hsa01522	Endocrine resistance	95	18	0.767772	1
hsa01523	Antifolate resistance	29	2	0.966676	1
hsa01524	Platinum drug resistance	72	16	0.168957	1
hsa02010	ABC transporters	43	5	0.905941	1
hsa03008	Ribosome biogenesis in eukaryotes	68	7	0.909859	1
hsa03010	Ribosome	161	9	0.999806	1
hsa03013	Nucleocytoplasmic transport	101	14	0.770404	1
hsa03015	mRNA surveillance pathway	84	19	0.147291	1
hsa03018	RNA degradation	74	16	0.161107	1
hsa03020	RNA polymerase	33	6	0.355768	1
hsa03022	Basal transcription factors	40	4	0.90245	1
hsa03030	DNA replication	34	4	0.872547	1
hsa03040	Spliceosome	126	16	0.901009	1
hsa03050	Proteasome	45	6	0.749801	1
hsa03060	Protein export	30	3	0.905299	1
hsa03082	ATP-dependent chromatin remodeling	108	17	0.688468	1
hsa03083	Polycomb repressive complex	74	13	0.771549	1
hsa03250	Viral life cycle - HIV-1	63	8	0.886852	1
hsa03260	Virion - Human immunodeficiency virus	5	1	0.510119	1
hsa03264	Virion - Flavivirus and Alphavirus	6	1	0.576574	1
hsa03265	Virion - Ebolavirus, Lyssavirus and Morbillivirus	12	0	1	1
hsa03266	Virion - Herpesvirus	8	1	0.815365	1
hsa03267	Virion - Adenovirus	4	0	1	1
hsa03271	Virion - Rotavirus	2	0	1	1
hsa03272	Virion - Hepatitis viruses	43	3	0.988014	1
hsa03273	Virion - Lassa virus and SFTS virus	14	8	0.00699483	1
hsa03320	PPAR signaling pathway	73	9	0.862295	1
hsa03410	Base excision repair	44	3	0.977951	1
hsa03420	Nucleotide excision repair	57	9	0.586488	1
hsa03430	Mismatch repair	22	3	0.77088	1
hsa03440	Homologous recombination	38	5	0.828024	1
hsa03450	Non-homologous end-joining	13	2	0.663439	1
hsa03460	Fanconi anemia pathway	48	3	0.993567	1
hsa04010	MAPK signaling pathway	287	64	0.264607	1
hsa04012	ErbB signaling pathway	81	14	0.867208	1
hsa04014	Ras signaling pathway	227	49	0.308053	1
hsa04015	Rap1 signaling pathway	207	48	0.247202	1
hsa04020	Calcium signaling pathway	240	57	0.143708	1
hsa04022	cGMP-PKG signaling pathway	160	32	0.546935	1
hsa04024	cAMP signaling pathway	219	45	0.389565	1
hsa04060	Cytokine-cytokine receptor interaction	270	34	0.768466	1
hsa04061	Viral protein interaction with cytokine and cytokine receptor	96	11	0.657474	1
hsa04062	Chemokine signaling pathway	188	25	0.957391	1
hsa04064	NF-kappa B signaling pathway	96	18	0.431722	1
hsa04066	HIF-1 signaling pathway	105	21	0.513763	1
hsa04068	FoxO signaling pathway	125	22	0.708854	1
hsa04070	Phosphatidylinositol signaling system	92	20	0.383707	1
hsa04071	Sphingolipid signaling pathway	119	26	0.314745	1
hsa04072	Phospholipase D signaling pathway	144	24	0.932932	1
hsa04080	Neuroactive ligand-receptor interaction	344	62	0.245232	1
hsa04081	Hormone signaling	211	38	0.480437	1
hsa04082	Neuroactive ligand signaling	193	40	0.404984	1
hsa04110	Cell cycle	153	20	0.957458	1
hsa04114	Oocyte meiosis	117	23	0.390811	1
hsa04115	p53 signaling pathway	75	12	0.829181	1
hsa04120	Ubiquitin mediated proteolysis	134	26	0.388055	1
hsa04122	Sulfur relay system	8	0	1	1
hsa04130	SNARE interactions in vesicular transport	32	5	0.644581	1
hsa04136	Autophagy - other	29	4	0.812558	1
hsa04137	Mitophagy - animal	98	12	0.946934	1
hsa04140	Autophagy - animal	156	22	0.949624	1
hsa04141	Protein processing in endoplasmic reticulum	163	15	0.998495	1
hsa04142	Lysosome	128	17	0.923035	1
hsa04144	Endocytosis	241	47	0.556692	1
hsa04145	Phagosome	143	25	0.618563	1
hsa04146	Peroxisome	81	8	0.948892	1
hsa04148	Efferocytosis	153	26	0.839034	1
hsa04150	mTOR signaling pathway	152	27	0.801596	1
hsa04151	PI3K-Akt signaling pathway	336	61	0.814037	1
hsa04152	AMPK signaling pathway	118	29	0.189914	1
hsa04210	Apoptosis	132	21	0.791367	1
hsa04211	Longevity regulating pathway	88	14	0.901937	1
hsa04213	Longevity regulating pathway - multiple species	60	10	0.826094	1
hsa04215	Apoptosis - multiple species	30	6	0.487183	1
hsa04216	Ferroptosis	38	9	0.230911	1
hsa04217	Necroptosis	137	14	0.984056	1
hsa04218	Cellular senescence	152	30	0.604359	1
hsa04260	Cardiac muscle contraction	78	18	0.142072	1
hsa04261	Adrenergic signaling in cardiomyocytes	148	41	0.0198941	1
hsa04270	Vascular smooth muscle contraction	132	29	0.238373	1
hsa04310	Wnt signaling pathway	167	43	0.123757	1
hsa04330	Notch signaling pathway	61	13	0.510436	1
hsa04340	Hedgehog signaling pathway	55	10	0.79348	1
hsa04350	TGF-beta signaling pathway	108	23	0.360093	1
hsa04360	Axon guidance	175	39	0.627997	1
hsa04370	VEGF signaling pathway	59	10	0.773792	1
hsa04371	Apelin signaling pathway	136	23	0.818175	1
hsa04380	Osteoclast differentiation	128	22	0.63623	1
hsa04382	Cornified envelope formation	202	23	0.92112	1
hsa04390	Hippo signaling pathway	154	40	0.14994	1
hsa04392	Hippo signaling pathway - multiple species	28	8	0.319274	1
hsa04510	Focal adhesion	194	40	0.61658	1
hsa04512	ECM-receptor interaction	87	16	0.749416	1
hsa04514	Cell adhesion molecules	144	27	0.690928	1
hsa04520	Adherens junction	92	23	0.204649	1
hsa04530	Tight junction	162	31	0.535928	1
hsa04540	Gap junction	86	17	0.592742	1
hsa04550	Signaling pathways regulating pluripotency of stem cells	138	26	0.796048	1
hsa04610	Complement and coagulation cascades	83	10	0.748602	1
hsa04611	Platelet activation	124	21	0.791458	1
hsa04612	Antigen processing and presentation	64	8	0.959199	1
hsa04613	Neutrophil extracellular trap formation	161	32	0.0738766	1
hsa04614	Renin-angiotensin system	20	2	0.813064	1
hsa04620	Toll-like receptor signaling pathway	93	9	0.974763	1
hsa04621	NOD-like receptor signaling pathway	165	25	0.620778	1
hsa04622	RIG-I-like receptor signaling pathway	56	3	0.996211	1
hsa04623	Cytosolic DNA-sensing pathway	70	12	0.324006	1
hsa04625	C-type lectin receptor signaling pathway	102	22	0.258511	1
hsa04630	JAK-STAT signaling pathway	145	19	0.897596	1
hsa04640	Hematopoietic cell lineage	92	14	0.684963	1
hsa04650	Natural killer cell mediated cytotoxicity	105	15	0.878828	1
hsa04657	IL-17 signaling pathway	88	9	0.950254	1
hsa04658	Th1 and Th2 cell differentiation	89	15	0.831692	1
hsa04659	Th17 cell differentiation	104	17	0.821337	1
hsa04660	T cell receptor signaling pathway	115	27	0.151693	1
hsa04662	B cell receptor signaling pathway	79	17	0.256211	1
hsa04664	Fc epsilon RI signaling pathway	66	10	0.816887	1
hsa04666	Fc gamma R-mediated phagocytosis	94	13	0.952076	1
hsa04668	TNF signaling pathway	113	17	0.854915	1
hsa04670	Leukocyte transendothelial migration	107	15	0.926983	1
hsa04672	Intestinal immune network for IgA production	45	12	0.0972204	1
hsa04710	Circadian rhythm	33	3	0.974046	1
hsa04713	Circadian entrainment	96	23	0.361411	1
hsa04714	Thermogenesis	213	29	0.943371	1
hsa04720	Long-term potentiation	64	19	0.0541281	1
hsa04721	Synaptic vesicle cycle	78	15	0.604213	1
hsa04722	Neurotrophin signaling pathway	114	17	0.945103	1
hsa04723	Retrograde endocannabinoid signaling	133	25	0.599427	1
hsa04724	Glutamatergic synapse	114	29	0.184978	1
hsa04725	Cholinergic synapse	112	25	0.463136	1
hsa04726	Serotonergic synapse	108	22	0.364222	1
hsa04727	GABAergic synapse	84	15	0.819367	1
hsa04728	Dopaminergic synapse	128	35	0.0446578	1
hsa04730	Long-term depression	58	16	0.134714	1
hsa04740	Olfactory transduction	363	19	0.999287	1
hsa04742	Taste transduction	83	17	0.152219	1
hsa04744	Phototransduction	27	1	0.992422	1
hsa04750	Inflammatory mediator regulation of TRP channels	97	18	0.734229	1
hsa04810	Regulation of actin cytoskeleton	220	49	0.229091	1
hsa04814	Motor proteins	190	30	0.851943	1
hsa04820	Cytoskeleton in muscle cells	225	55	0.0647499	1
hsa04910	Insulin signaling pathway	131	20	0.916277	1
hsa04911	Insulin secretion	83	16	0.694914	1
hsa04912	GnRH signaling pathway	91	17	0.637467	1
hsa04913	Ovarian steroidogenesis	51	10	0.402547	1
hsa04914	Progesterone-mediated oocyte maturation	88	20	0.24671	1
hsa04915	Estrogen signaling pathway	137	28	0.391287	1
hsa04916	Melanogenesis	101	17	0.872476	1
hsa04917	Prolactin signaling pathway	70	8	0.976545	1
hsa04918	Thyroid hormone synthesis	73	13	0.696838	1
hsa04919	Thyroid hormone signaling pathway	117	27	0.304421	1
hsa04920	Adipocytokine signaling pathway	67	8	0.960599	1
hsa04921	Oxytocin signaling pathway	151	32	0.508121	1
hsa04922	Glucagon signaling pathway	99	19	0.467676	1
hsa04923	Regulation of lipolysis in adipocytes	56	9	0.82073	1
hsa04924	Renin secretion	68	14	0.386158	1
hsa04925	Aldosterone synthesis and secretion	95	21	0.467176	1
hsa04926	Relaxin signaling pathway	124	18	0.951603	1
hsa04927	Cortisol synthesis and secretion	63	18	0.0986502	1
hsa04928	Parathyroid hormone synthesis, secretion and action	113	29	0.195737	1
hsa04929	GnRH secretion	62	20	0.032716	1
hsa04930	Type II diabetes mellitus	45	10	0.6032	1
hsa04931	Insulin resistance	105	17	0.845137	1
hsa04932	Non-alcoholic fatty liver disease	147	14	0.996512	1
hsa04933	AGE-RAGE signaling pathway in diabetic complications	95	25	0.0806718	1
hsa04934	Cushing syndrome	154	32	0.588546	1
hsa04935	Growth hormone synthesis, secretion and action	118	21	0.808555	1
hsa04936	Alcoholic liver disease	128	10	0.999307	1
hsa04940	Type I diabetes mellitus	42	8	0.700954	1
hsa04950	Maturity onset diabetes of the young	26	9	0.0575429	1
hsa04960	Aldosterone-regulated sodium reabsorption	36	6	0.798247	1
hsa04961	Endocrine and other factor-regulated calcium reabsorption	51	14	0.13834	1
hsa04962	Vasopressin-regulated water reabsorption	43	11	0.143144	1
hsa04964	Proximal tubule bicarbonate reclamation	21	2	0.889848	1
hsa04966	Collecting duct acid secretion	27	5	0.508549	1
hsa04970	Salivary secretion	85	14	0.700594	1
hsa04971	Gastric acid secretion	75	18	0.308848	1
hsa04972	Pancreatic secretion	92	16	0.59163	1
hsa04973	Carbohydrate digestion and absorption	40	9	0.324413	1
hsa04974	Protein digestion and absorption	93	20	0.313715	1
hsa04975	Fat digestion and absorption	43	6	0.662043	1
hsa04976	Bile secretion	85	12	0.750185	1
hsa04977	Vitamin digestion and absorption	25	3	0.827591	1
hsa04978	Mineral absorption	54	15	0.0246748	1
hsa04979	Cholesterol metabolism	50	7	0.779682	1
hsa04980	Cobalamin transport and metabolism	17	2	0.722243	1
hsa04981	Folate transport and metabolism	29	2	0.949533	1
hsa05010	Alzheimer disease	355	55	0.91574	1
hsa05012	Parkinson disease	242	34	0.906899	1
hsa05014	Amyotrophic lateral sclerosis	337	51	0.796235	1
hsa05016	Huntington disease	282	38	0.963046	1
hsa05017	Spinocerebellar ataxia	137	33	0.114428	1
hsa05020	Prion disease	248	36	0.84463	1
hsa05022	Pathways of neurodegeneration - multiple diseases	445	74	0.825402	1
hsa05030	Cocaine addiction	47	10	0.587654	1
hsa05031	Amphetamine addiction	66	14	0.517623	1
hsa05032	Morphine addiction	88	20	0.502101	1
hsa05033	Nicotine addiction	37	10	0.24112	1
hsa05034	Alcoholism	164	33	0.172622	1
hsa05100	Bacterial invasion of epithelial cells	76	16	0.51464	1
hsa05110	Vibrio cholerae infection	49	9	0.610255	1
hsa05120	Epithelial cell signaling in Helicobacter pylori infection	68	10	0.807404	1
hsa05130	Pathogenic Escherichia coli infection	188	29	0.867491	1
hsa05131	Shigellosis	235	47	0.272803	1
hsa05132	Salmonella infection	237	41	0.582878	1
hsa05133	Pertussis	75	5	0.993624	1
hsa05134	Legionellosis	56	6	0.939164	1
hsa05135	Yersinia infection	129	18	0.959402	1
hsa05140	Leishmaniasis	71	7	0.984367	1
hsa05142	Chagas disease	99	16	0.721997	1
hsa05143	African trypanosomiasis	36	4	0.821792	1
hsa05144	Malaria	48	8	0.507517	1
hsa05145	Toxoplasmosis	106	12	0.994435	1
hsa05146	Amoebiasis	98	15	0.798342	1
hsa05150	Staphylococcus aureus infection	89	10	0.786136	1
hsa05152	Tuberculosis	163	29	0.532202	1
hsa05160	Hepatitis C	142	20	0.928464	1
hsa05161	Hepatitis B	145	18	0.990218	1
hsa05162	Measles	120	13	0.984636	1
hsa05163	Human cytomegalovirus infection	213	39	0.70923	1
hsa05164	Influenza A	148	19	0.953374	1
hsa05165	Human papillomavirus infection	313	64	0.56194	1
hsa05166	Human T-cell leukemia virus 1 infection	215	43	0.542346	1
hsa05167	Kaposi sarcoma-associated herpesvirus infection	181	27	0.930551	1
hsa05168	Herpes simplex virus 1 infection	161	21	0.976504	1
hsa05169	Epstein-Barr virus infection	186	30	0.905836	1
hsa05170	Human immunodeficiency virus 1 infection	194	25	0.987792	1
hsa05171	Coronavirus disease - COVID-19	206	15	0.999779	1
hsa05200	Pathways in cancer	507	88	0.947989	1
hsa05202	Transcriptional misregulation in cancer	182	44	0.104352	1
hsa05203	Viral carcinogenesis	186	41	0.14627	1
hsa05204	Chemical carcinogenesis - DNA adducts	65	3	0.982566	1
hsa05205	Proteoglycans in cancer	197	39	0.708689	1
hsa05206	MicroRNAs in cancer	294	38	0.959617	1
hsa05207	Chemical carcinogenesis - receptor activation	204	30	0.915473	1
hsa05208	Chemical carcinogenesis - reactive oxygen species	202	23	0.984649	1
hsa05210	Colorectal cancer	85	19	0.390494	1
hsa05211	Renal cell carcinoma	65	14	0.474646	1
hsa05212	Pancreatic cancer	73	16	0.426319	1
hsa05213	Endometrial cancer	56	15	0.262424	1
hsa05214	Glioma	74	15	0.63159	1
hsa05215	Prostate cancer	102	25	0.201592	1
hsa05216	Thyroid cancer	37	6	0.829824	1
hsa05217	Basal cell carcinoma	63	10	0.916846	1
hsa05218	Melanoma	70	20	0.0791531	1
hsa05219	Bladder cancer	40	11	0.219175	1
hsa05220	Chronic myeloid leukemia	74	14	0.694784	1
hsa05221	Acute myeloid leukemia	64	14	0.462288	1
hsa05222	Small cell lung cancer	88	11	0.981815	1
hsa05223	Non-small cell lung cancer	71	15	0.630355	1
hsa05224	Breast cancer	145	32	0.490346	1
hsa05225	Hepatocellular carcinoma	167	30	0.810802	1
hsa05226	Gastric cancer	147	31	0.571893	1
hsa05230	Central carbon metabolism in cancer	67	9	0.964086	1
hsa05231	Choline metabolism in cancer	94	15	0.896141	1
hsa05235	PD-L1 expression and PD-1 checkpoint pathway in cancer	88	16	0.603597	1
hsa05310	Asthma	28	4	0.808304	1
hsa05320	Autoimmune thyroid disease	40	6	0.823515	1
hsa05321	Inflammatory bowel disease	62	9	0.84893	1
hsa05322	Systemic lupus erythematosus	115	21	0.144842	1
hsa05323	Rheumatoid arthritis	90	18	0.273291	1
hsa05330	Allograft rejection	35	6	0.747543	1
hsa05332	Graft-versus-host disease	35	6	0.732463	1
hsa05340	Primary immunodeficiency	32	3	0.926707	1
hsa05410	Hypertrophic cardiomyopathy	96	28	0.0262344	1
hsa05414	Dilated cardiomyopathy	101	30	0.0246243	1
hsa05415	Diabetic cardiomyopathy	178	24	0.935324	1
hsa05416	Viral myocarditis	65	18	0.159151	1
hsa05417	Lipid and atherosclerosis	197	25	0.981368	1
hsa05418	Fluid shear stress and atherosclerosis	138	22	0.78227	1

## Sheet: Supplementary Table S5
Supplementary Table S5: KEGG pathway enrichment results for the top 1,000 CpGs in the RODAM cohort (missMethyl analysis).
Column definitions (KEGG tables):
KEGG ID = KEGG pathway accession number; Description = KEGG pathway name; N = number of genes in the pathway gene set; DE = number of differentially methylated genes mapping to that pathway; P.DE = unadjusted pathway enrichment p-value; FDR = false discovery rate–adjusted p-value.
KEGG ID	Description	N	DE	P.DE	FDR
hsa00010	Glycolysis / Gluconeogenesis	63	2	0.678679	1
hsa00020	Citrate cycle (TCA cycle)	28	0	1	1
hsa00030	Pentose phosphate pathway	25	0	1	1
hsa00040	Pentose and glucuronate interconversions	32	1	0.609057	1
hsa00051	Fructose and mannose metabolism	34	3	0.176407	1
hsa00052	Galactose metabolism	29	2	0.353883	1
hsa00053	Ascorbate and aldarate metabolism	27	0	1	1
hsa00061	Fatty acid biosynthesis	16	1	0.55952	1
hsa00062	Fatty acid elongation	28	0	1	1
hsa00071	Fatty acid degradation	42	1	0.78587	1
hsa00100	Steroid biosynthesis	18	0	1	1
hsa00120	Primary bile acid biosynthesis	17	0	1	1
hsa00130	Ubiquinone and other terpenoid-quinone biosynthesis	12	0	1	1
hsa00140	Steroid hormone biosynthesis	58	2	0.445879	1
hsa00190	Oxidative phosphorylation	117	5	0.384039	1
hsa00220	Arginine biosynthesis	20	0	1	1
hsa00230	Purine metabolism	121	7	0.319925	1
hsa00232	Caffeine metabolism	5	0	1	1
hsa00240	Pyrimidine metabolism	54	2	0.613773	1
hsa00250	Alanine, aspartate and glutamate metabolism	36	0	1	1
hsa00260	Glycine, serine and threonine metabolism	35	0	1	1
hsa00270	Cysteine and methionine metabolism	50	2	0.599586	1
hsa00280	Valine, leucine and isoleucine degradation	47	3	0.294418	1
hsa00290	Valine, leucine and isoleucine biosynthesis	4	1	0.152662	1
hsa00310	Lysine degradation	60	3	0.59709	1
hsa00330	Arginine and proline metabolism	46	0	1	1
hsa00340	Histidine metabolism	20	2	0.170383	1
hsa00350	Tyrosine metabolism	34	0	1	1
hsa00360	Phenylalanine metabolism	14	0	1	1
hsa00380	Tryptophan metabolism	39	0	1	1
hsa00400	Phenylalanine, tyrosine and tryptophan biosynthesis	6	0	1	1
hsa00410	beta-Alanine metabolism	31	0	1	1
hsa00430	Taurine and hypotaurine metabolism	16	0	1	1
hsa00440	Phosphonate and phosphinate metabolism	5	0	1	1
hsa00450	Selenocompound metabolism	17	0	1	1
hsa00470	D-Amino acid metabolism	6	0	1	1
hsa00480	Glutathione metabolism	56	1	0.853331	1
hsa00500	Starch and sucrose metabolism	29	2	0.316156	1
hsa00510	N-Glycan biosynthesis	51	1	0.879203	1
hsa00511	Other glycan degradation	18	0	1	1
hsa00512	Mucin type O-glycan biosynthesis	33	2	0.481088	1
hsa00513	Various types of N-glycan biosynthesis	40	1	0.838252	1
hsa00514	Other types of O-glycan biosynthesis	43	1	0.893111	1
hsa00515	Mannose type O-glycan biosynthesis	22	2	0.262882	1
hsa00520	Amino sugar and nucleotide sugar metabolism	37	3	0.209453	1
hsa00524	Neomycin, kanamycin and gentamicin biosynthesis	5	1	0.265483	1
hsa00531	Glycosaminoglycan degradation	18	1	0.596538	1
hsa00532	Glycosaminoglycan biosynthesis - chondroitin sulfate / dermatan sulfate	20	1	0.675507	1
hsa00533	Glycosaminoglycan biosynthesis - keratan sulfate	14	0	1	1
hsa00534	Glycosaminoglycan biosynthesis - heparan sulfate / heparin	23	3	0.0988477	1
hsa00541	Biosynthesis of various nucleotide sugars	19	4	0.00595764	1
hsa00561	Glycerolipid metabolism	60	1	0.933413	1
hsa00562	Inositol phosphate metabolism	74	3	0.671192	1
hsa00563	Glycosylphosphatidylinositol (GPI)-anchor biosynthesis	29	0	1	1
hsa00564	Glycerophospholipid metabolism	97	2	0.936466	1
hsa00565	Ether lipid metabolism	51	1	0.84469	1
hsa00590	Arachidonic acid metabolism	62	2	0.572571	1
hsa00591	Linoleic acid metabolism	30	0	1	1
hsa00592	alpha-Linolenic acid metabolism	26	0	1	1
hsa00600	Sphingolipid metabolism	53	1	0.887611	1
hsa00601	Glycosphingolipid biosynthesis - lacto and neolacto series	28	0	1	1
hsa00603	Glycosphingolipid biosynthesis - globo and isoglobo series	14	0	1	1
hsa00604	Glycosphingolipid biosynthesis - ganglio series	15	0	1	1
hsa00620	Pyruvate metabolism	46	1	0.812982	1
hsa00630	Glyoxylate and dicarboxylate metabolism	31	0	1	1
hsa00640	Propanoate metabolism	32	0	1	1
hsa00650	Butanoate metabolism	26	0	1	1
hsa00670	One carbon pool by folate	36	1	0.785895	1
hsa00730	Thiamine metabolism	15	2	0.151265	1
hsa00740	Riboflavin metabolism	8	1	0.229933	1
hsa00750	Vitamin B6 metabolism	6	0	1	1
hsa00760	Nicotinate and nicotinamide metabolism	36	0	1	1
hsa00770	Pantothenate and CoA biosynthesis	21	1	0.570099	1
hsa00780	Biotin metabolism	3	0	1	1
hsa00785	Lipoic acid metabolism	18	0	1	1
hsa00790	Folate biosynthesis	28	1	0.6177	1
hsa00830	Retinol metabolism	61	0	1	1
hsa00860	Porphyrin metabolism	40	0	1	1
hsa00900	Terpenoid backbone biosynthesis	22	0	1	1
hsa00910	Nitrogen metabolism	15	1	0.432452	1
hsa00920	Sulfur metabolism	10	1	0.304983	1
hsa00970	Aminoacyl-tRNA biosynthesis	43	2	0.536849	1
hsa00980	Metabolism of xenobiotics by cytochrome P450	73	1	0.835047	1
hsa00982	Drug metabolism - cytochrome P450	65	1	0.754026	1
hsa00983	Drug metabolism - other enzymes	76	3	0.357616	1
hsa01040	Biosynthesis of unsaturated fatty acids	27	0	1	1
hsa01100	Metabolic pathways	1475	53	0.805623	1
hsa01200	Carbon metabolism	104	2	0.920242	1
hsa01210	2-Oxocarboxylic acid metabolism	30	1	0.688046	1
hsa01212	Fatty acid metabolism	55	2	0.736931	1
hsa01230	Biosynthesis of amino acids	64	2	0.736955	1
hsa01232	Nucleotide metabolism	79	2	0.834196	1
hsa01240	Biosynthesis of cofactors	147	6	0.412221	1
hsa01250	Biosynthesis of nucleotide sugars	37	5	0.0226658	1
[truncated: 273 more rows]

## Sheet: Supplementary Table S6
Supplementary Table S6: GO enrichment results for the top 1,000 CpGs in the AADM cohort (missMethyl analysis).
[truncated: 22,271 more rows]

[truncated: 13 more sheets: Supplementary Table S7, Supplementary Table S8, Supplementary Table S9, Supplementary Table S10, Supplementary Table S11, Supplementary Table S12, Supplementary Table S13, Supplementary Table S14, Supplementary Table S15, Supplementary Table S16, Supplementary Table S17, Supplementary Table S18, Supplementary Table S19]
